# Supplementary material for: MarkerMatch: a proximity-based probe-matching algorithm for joint analysis of copy-number variants from different genotyping arrays
Source: Bioinformatics. 2026 May 24;42(6):btag341. doi: 10.1093/bioinformatics/btag341 (PMC13257853; doi:10.1093/bioinformatics/btag341)
Supplement: btag341_Supplementary_Data [file btag341_supplementary_data.zip]

Archive with 2 entries (2 files):
- Ivankovic_Supplementary Information.pdf
- Ivankovic_ Supplemental Table S1.xlsx
