# Supplementary material for: MarkerMatch: a proximity-based probe-matching algorithm for joint analysis of copy-number variants from different genotyping arrays
Source: Bioinformatics. 2026 May 24;42(6):btag341. doi: 10.1093/bioinformatics/btag341 (PMC13257853; doi:10.1093/bioinformatics/btag341)
Supplement: btag341_Supplementary_Data [file btag341_supplementary_data.zip › Ivankovic_ Supplemental Table S1.xlsx]

## Sheet: S1A Execution Times
Figure_Reference	Method	D_MAX (bp)	Chunk (bp)	Time (min)
Figure 2	Distance	10	10000000	5.751
Figure 2	BAF	10	10000000	6.0168
Figure 2	LRRsd	10	10000000	5.9353
Figure 2	LRRmean	10	10000000	5.686
Figure 2	Distance	50	10000000	6.0818
Figure 2	BAF	50	10000000	6.1825
Figure 2	LRRsd	50	10000000	5.7279
Figure 2	LRRmean	50	10000000	5.748
Figure 2	Distance	100	10000000	5.9795
Figure 2	BAF	100	10000000	6.2066
Figure 2	LRRsd	100	10000000	6.1675
Figure 2	LRRmean	100	10000000	6.1861
Figure 2	Distance	500	10000000	7.1527
Figure 2	BAF	500	10000000	7.3487
Figure 2	LRRsd	500	10000000	7.3934
Figure 2	LRRmean	500	10000000	7.5083
Figure 2	Distance	1000	10000000	8.6535
Figure 2	BAF	1000	10000000	8.8326
Figure 2	LRRsd	1000	10000000	8.4261
Figure 2	LRRmean	1000	10000000	8.6459
Figure 2	Distance	5000	10000000	10.4377
Figure 2	BAF	5000	10000000	11.1433
Figure 2	LRRsd	5000	10000000	10.1437
Figure 2	LRRmean	5000	10000000	10.5105
Figure 2	Distance	10000	10000000	11.2563
Figure 2	BAF	10000	10000000	12.7779
Figure 2	LRRsd	10000	10000000	10.4571
Figure 2	LRRmean	10000	10000000	10.3354
Figure 2	Distance	50000	10000000	13.976
Figure 2	BAF	50000	10000000	17.5523
Figure 2	LRRsd	50000	10000000	10.9864
Figure 2	LRRmean	50000	10000000	11.6268
Figure 2	Distance	100000	10000000	15.8642
Figure 2	BAF	100000	10000000	19.9322
Figure 2	LRRsd	100000	10000000	11.2719
Figure 2	LRRmean	100000	10000000	12.1433
Figure 2	Distance	500000	10000000	21.3106
Figure 2	BAF	500000	10000000	32.158
Figure 2	LRRsd	500000	10000000	14.2619
Figure 2	LRRmean	500000	10000000	14.6705
Figure 2	Distance	1000000	10000000	25.0591
Figure 2	BAF	1000000	10000000	41.8557
Figure 2	LRRsd	1000000	10000000	16.3836
Figure 2	LRRmean	1000000	10000000	16.1124
Figure 2	Distance	5000000	10000000	51.9848
Figure 2	BAF	5000000	10000000	169.343
Figure 2	LRRsd	5000000	10000000	32.8876
Figure 2	LRRmean	5000000	10000000	33.1938
Figure 2	Distance	10	1000000	7.7129
Figure 2	BAF	10	1000000	7.6296
Figure 2	LRRsd	10	1000000	7.6814
Figure 2	LRRmean	10	1000000	7.7078
Figure 2	Distance	50	1000000	8.4852
Figure 2	BAF	50	1000000	8.5432
Figure 2	LRRsd	50	1000000	8.4849
Figure 2	LRRmean	50	1000000	8.6286
Figure 2	Distance	100	1000000	9.1715
Figure 2	BAF	100	1000000	9.1531
Figure 2	LRRsd	100	1000000	9.022
Figure 2	LRRmean	100	1000000	9.0643
Figure 2	Distance	500	1000000	13.7137
Figure 2	BAF	500	1000000	14.1608
Figure 2	LRRsd	500	1000000	13.7309
Figure 2	LRRmean	500	1000000	13.7334
Figure 2	Distance	1000	1000000	16.6419
Figure 2	BAF	1000	1000000	17.3043
Figure 2	LRRsd	1000	1000000	17.6534
Figure 2	LRRmean	1000	1000000	17.5828
Figure 2	Distance	5000	1000000	23.8312
Figure 2	BAF	5000	1000000	26.0443
Figure 2	LRRsd	5000	1000000	23.0357
Figure 2	LRRmean	5000	1000000	23.4194
Figure 2	Distance	10000	1000000	25.3667
Figure 2	BAF	10000	1000000	28.7518
Figure 2	LRRsd	10000	1000000	23.6086
Figure 2	LRRmean	10000	1000000	24.2333
Figure 2	Distance	50000	1000000	28.4282
Figure 2	BAF	50000	1000000	40.7506
Figure 2	LRRsd	50000	1000000	23.4629
Figure 2	LRRmean	50000	1000000	26.6309
Figure 2	Distance	100000	1000000	31.2921
Figure 2	BAF	100000	1000000	43.9315
Figure 2	LRRsd	100000	1000000	24.905
Figure 2	LRRmean	100000	1000000	25.3327
Figure 2	Distance	500000	1000000	35.1049
Figure 2	BAF	500000	1000000	76.2976
Figure 2	LRRsd	500000	1000000	27.996
Figure 2	LRRmean	500000	1000000	28.0733
Figure 2	Distance	10	100000	40.6704
Figure 2	BAF	10	100000	41.0146
Figure 2	LRRsd	10	100000	40.415
Figure 2	LRRmean	10	100000	40.2227
Figure 2	Distance	50	100000	53.6041
Figure 2	BAF	50	100000	53.3919
Figure 2	LRRsd	50	100000	53.0229
Figure 2	LRRmean	50	100000	55.1571
Figure 2	Distance	100	100000	63.2555
Figure 2	BAF	100	100000	63.0063
Figure 2	LRRsd	100	100000	61.9696
Figure 2	LRRmean	100	100000	64.7109
Figure 2	Distance	500	100000	89.3573
Figure 2	BAF	500	100000	88.4275
Figure 2	LRRsd	500	100000	90.0982
Figure 2	LRRmean	500	100000	87.3406
Figure 2	Distance	1000	100000	105.831
Figure 2	BAF	1000	100000	109.865
Figure 2	LRRsd	1000	100000	107.272
Figure 2	LRRmean	1000	100000	108.878
Figure 2	Distance	5000	100000	138.725
Figure 2	BAF	5000	100000	148.518
Figure 2	LRRsd	5000	100000	137.406
Figure 2	LRRmean	5000	100000	137.066
Figure 2	Distance	10000	100000	142.926
Figure 2	BAF	10000	100000	161.865
Figure 2	LRRsd	10000	100000	138.601
Figure 2	LRRmean	10000	100000	143.004
Figure 2	Distance	50000	100000	144.861
Figure 2	BAF	50000	100000	186.434
Figure 2	LRRsd	50000	100000	140.585
Figure 2	LRRmean	50000	100000	143.156

## Sheet: S1B Array Coverage
Method	D_MAX	N SNP	OMNI Coverage	GSA Coverage	OEE Coverage
Full Set	0	2376441	1	1
Exact Match	0	124516	0.05	0.21
Distance	10	288458	0.12	0.48
Distance	50	313865	0.13	0.52
Distance	100	340632	0.14	0.57
Distance	500	456860	0.19	0.76
Distance	1000	517335	0.22	0.86
Distance	5000	586317	0.25	0.98
Distance	10000	591615	0.25	0.98
Distance	50000	595714	0.25	0.99
Distance	100000	597112	0.25	0.99
Distance	500000	600253	0.25	1
Distance	1000000	600330	0.25	1
Distance	5000000	600655	0.25	1
BAF	10	288458	0.12	0.48
BAF	50	313874	0.13	0.52
BAF	100	340687	0.14	0.57
BAF	500	457306	0.19	0.76
BAF	1000	518208	0.22	0.86
BAF	5000	587412	0.25	0.98
BAF	10000	592311	0.25	0.99
BAF	50000	596218	0.25	0.99
BAF	100000	597559	0.25	0.99
BAF	500000	600308	0.25	1
BAF	1000000	600585	0.25	1
BAF	5000000	600655	0.25	1
LRR sd	10	288457	0.12	0.48
LRR sd	50	313871	0.13	0.52
LRR sd	100	340667	0.14	0.57
LRR sd	500	457242	0.19	0.76
LRR sd	1000	518087	0.22	0.86
LRR sd	5000	587311	0.25	0.98
LRR sd	10000	592307	0.25	0.99
LRR sd	50000	596299	0.25	0.99
LRR sd	100000	597661	0.25	0.99
LRR sd	500000	600400	0.25	1
LRR sd	1000000	600648	0.25	1
LRR sd	5000000	600655	0.25	1
LRR mean	10	288458	0.12	0.48
LRR mean	50	313873	0.13	0.52
LRR mean	100	340675	0.14	0.57
LRR mean	500	457295	0.19	0.76
LRR mean	1000	518152	0.22	0.86
LRR mean	5000	587394	0.25	0.98
LRR mean	10000	592339	0.25	0.99
LRR mean	50000	596311	0.25	0.99
LRR mean	100000	597674	0.25	0.99
LRR mean	500000	600362	0.25	1
LRR mean	1000000	600633	0.25	1
LRR mean	5000000	600655	0.25	1
Full Set	0	931967			1
Exact Match	0	128715			0.14
Distance	10000	522639			0.56
BAF	10000	529517			0.57
LRR sd	10000	528178			0.57
LRR mean	10000	528532			0.57
Full Set	0	600679		1
Exact Match	0	128723		0.21
Distance	10000	522639		0.87
BAF	10000	529517		0.88
LRR sd	10000	528178		0.88
LRR mean	10000	528532		0.88

## Sheet: S1C Inter-Marker Gaps
Matching Array	Method	D_MAX	Min	Med	Mean	Max	StDev	IQR
OMNI	BAF	10	0	3.70458	3.61729	7.372	0.639594	0.791901
OMNI	BAF	100	0	3.62356	3.53257	7.34633	0.655758	0.812579
OMNI	BAF	1000	0	3.44809	3.36207	7.34616	0.642691	0.803176
OMNI	BAF	10000	0	3.40807	3.31651	7.33042	0.638659	0.792077
OMNI	BAF	100000	0	3.40364	3.31056	7.32743	0.642771	0.794198
OMNI	BAF	1000000	0	3.40209	3.30884	7.32749	0.64341	0.790826
OMNI	BAF	50	0	3.66238	3.57306	7.34633	0.650108	0.804228
OMNI	BAF	500	0	3.4945	3.40673	7.34618	0.65174	0.814464
OMNI	BAF	5000	0	3.4101	3.3191	7.34529	0.638826	0.793731
OMNI	BAF	50000	0	3.40432	3.31154	7.32743	0.641932	0.796012
OMNI	BAF	500000	0	3.4014	3.3092	7.32743	0.642519	0.791449
OMNI	BAF	5000000	0	3.4014	3.30828	7.32743	0.643999	0.786647
OMNI	Distance	10	0	3.70458	3.61728	7.372	0.639605	0.791901
OMNI	Distance	100	0	3.62366	3.53286	7.34633	0.65546	0.812334
OMNI	Distance	1000	0	3.44932	3.36346	7.34614	0.642532	0.799454
OMNI	Distance	10000	0	3.40943	3.3175	7.33039	0.637924	0.791422
OMNI	Distance	100000	0	3.40312	3.31081	7.32747	0.641504	0.796314
OMNI	Distance	1000000	0	3.3995	3.30654	7.32747	0.644025	0.799591
OMNI	Distance	50	0	3.66238	3.57315	7.34633	0.649927	0.804259
OMNI	Distance	500	0	3.49513	3.40792	7.34618	0.650788	0.813598
OMNI	Distance	5000	0	3.4128	3.32147	7.34532	0.636956	0.790187
OMNI	Distance	50000	0	3.40483	3.31265	7.32747	0.6405	0.795016
OMNI	Distance	500000	0	3.3995	3.30669	7.32747	0.643897	0.799667
OMNI	Distance	5000000	0	3.39915	3.30584	7.32747	0.644717	0.80032
OMNI	Exact Match	0	0	4.05167	3.97462	7.58831	0.622235	0.738906
OMNI	Full Set	0	0	2.78746	2.70752	7.32729	0.629585	0.792392
OMNI	LRR mean	10	0	3.70458	3.61729	7.372	0.639587	0.791901
OMNI	LRR mean	100	0	3.62356	3.5327	7.34633	0.655448	0.812579
OMNI	LRR mean	1000	0	3.44778	3.36223	7.34614	0.642183	0.803042
OMNI	LRR mean	10000	0	3.40841	3.31817	7.33053	0.634784	0.788413
OMNI	LRR mean	100000	0	3.40466	3.31568	7.32741	0.631887	0.786272
OMNI	LRR mean	1000000	0	3.40329	3.315	7.33406	0.629966	0.784447
OMNI	LRR mean	50	0	3.66238	3.57309	7.34633	0.65001	0.804218
OMNI	LRR mean	500	0	3.49443	3.40674	7.34618	0.65144	0.814972
OMNI	LRR mean	5000	0	3.41111	3.32151	7.34536	0.633952	0.790001
OMNI	LRR mean	50000	0	3.40398	3.31529	7.32741	0.633144	0.789799
OMNI	LRR mean	500000	0	3.40381	3.31497	7.32743	0.630665	0.783596
OMNI	LRR mean	5000000	0	3.40261	3.31609	7.33085	0.627272	0.78137
OMNI	LRR sd	10	0	3.70458	3.6173	7.372	0.639561	0.791901
OMNI	LRR sd	100	0	3.62356	3.5328	7.34633	0.655208	0.812624
OMNI	LRR sd	1000	0	3.44824	3.3619	7.34614	0.642816	0.803468
OMNI	LRR sd	10000	0	3.40705	3.31725	7.3303	0.634942	0.791717
OMNI	LRR sd	100000	0	3.40175	3.31277	7.32741	0.634459	0.792028
OMNI	LRR sd	1000000	0	3.3995	3.31169	7.32743	0.631781	0.788745
OMNI	LRR sd	50	0	3.66238	3.5731	7.34633	0.650017	0.804218
OMNI	LRR sd	500	0	3.49457	3.40691	7.34618	0.651113	0.814972
OMNI	LRR sd	5000	0	3.40993	3.32044	7.34531	0.635558	0.791738
OMNI	LRR sd	50000	0	3.40261	3.31369	7.32741	0.635111	0.792059
OMNI	LRR sd	500000	0	3.3995	3.31156	7.32741	0.632424	0.79
OMNI	LRR sd	5000000	0	3.39829	3.31217	7.34086	0.629983	0.786761
OEE	BAF	10000	0	3.44122	3.27867	7.33044	0.796056	0.870314
OEE	Distance	10000	0	3.4603	3.30612	7.33044	0.77438	0.834249
OEE	Exact Match	0	0	4.04289	3.96123	7.38228	0.631254	0.74029
OEE	Full Set	0	0	3.11428	2.89047	7.32623	0.933936	1.14504
OEE	LRR mean	10000	0	3.44483	3.28649	7.33044	0.78772	0.858456
OEE	LRR sd	10000	0	3.4442	3.28689	7.33044	0.786879	0.860672
GSA	BAF	10000	0	3.45071	3.33934	7.3306	0.680456	0.810092
GSA	Distance	10000	0	3.4606	3.34672	7.33064	0.681109	0.808105
GSA	Exact Match	0	0	4.04281	3.96116	7.38228	0.631328	0.740372
GSA	Full Set	0	0	3.39811	3.26906	7.32772	0.720005	0.830019
GSA	LRR mean	10000	0	3.45071	3.33838	7.3306	0.683128	0.811233
GSA	LRR sd	10000	0	3.45133	3.3387	7.3306	0.683464	0.811134

## Sheet: S1D BAF Metric
Matching Array	Method	D_MAX	Min	Med	Mean	Max	StDev	IQR
OMNI	BAF	10	0	0.174652	0.196364	0.5	0.151795	0.275715
OMNI	BAF	100	0	0.157714	0.185903	0.5	0.153387	0.274212
OMNI	BAF	1000	0	0.0939566	0.151233	0.5	0.151376	0.247288
OMNI	BAF	10000	0	0.047782	0.125669	0.5	0.146385	0.2087
OMNI	BAF	100000	0	0.0449823	0.125063	0.5	0.14563	0.20196
OMNI	BAF	1000000	0	0.0434885	0.124106	0.5	0.145432	0.199516
OMNI	BAF	50	0	0.166234	0.19108	0.5	0.152779	0.275378
OMNI	BAF	500	0	0.118536	0.164258	0.5	0.153157	0.260212
OMNI	BAF	5000	0	0.0519235	0.127953	0.5	0.146848	0.214539
OMNI	BAF	50000	0	0.0457346	0.125296	0.5	0.14577	0.2033
OMNI	BAF	500000	0	0.0438016	0.12425	0.5	0.145342	0.199654
OMNI	BAF	5000000	0	0.0435244	0.124067	0.5	0.145352	0.199075
OMNI	Distance	10	0	0.174669	0.196376	0.5	0.151795	0.275714
OMNI	Distance	100	0	0.159429	0.186867	0.5	0.153465	0.275004
OMNI	Distance	1000	0	0.124469	0.167603	0.5	0.154909	0.26812
OMNI	Distance	10000	0	0.112462	0.161403	0.5	0.154868	0.264909
OMNI	Distance	100000	0	0.111681	0.16098	0.5	0.154837	0.264664
OMNI	Distance	1000000	0	0.111242	0.160746	0.5	0.15483	0.264589
OMNI	Distance	50	0	0.166667	0.191364	0.5	0.1528	0.275614
OMNI	Distance	500	0	0.134743	0.173036	0.5	0.154776	0.270643
OMNI	Distance	5000	0	0.113303	0.161853	0.5	0.154875	0.265126
OMNI	Distance	50000	0	0.111823	0.161073	0.5	0.154852	0.26468
OMNI	Distance	500000	0	0.111243	0.160747	0.5	0.154828	0.264582
OMNI	Distance	5000000	0	0.111137	0.160685	0.5	0.154826	0.264512
OMNI	Exact Match	0	0	0.25691	0.261972	0.5	0.131362	0.214335
OMNI	Full Set	0	0	0.0741224	0.13927	0.5	0.15298	0.245577
OMNI	LRR mean	10	0	0.174669	0.196374	0.5	0.151794	0.275716
OMNI	LRR mean	100	0	0.158324	0.186314	0.5	0.153439	0.274546
OMNI	LRR mean	1000	0	0.108739	0.159018	0.5	0.153153	0.257289
OMNI	LRR mean	10000	0	0.0867612	0.146482	0.5	0.151154	0.243932
OMNI	LRR mean	100000	0	0.0907368	0.148332	0.5	0.151449	0.24613
OMNI	LRR mean	1000000	0	0.0903728	0.148043	0.5	0.15143	0.245619
OMNI	LRR mean	50	0	0.166391	0.191185	0.5	0.152793	0.275459
OMNI	LRR mean	500	0	0.125803	0.168217	0.5	0.153887	0.264662
OMNI	LRR mean	5000	0	0.0860253	0.146165	0.5	0.151116	0.243489
OMNI	LRR mean	50000	0	0.0905122	0.148285	0.5	0.151473	0.245982
OMNI	LRR mean	500000	0	0.0902761	0.148038	0.5	0.151483	0.245537
OMNI	LRR mean	5000000	0	0.0908233	0.148282	0.5	0.151481	0.246151
OMNI	LRR sd	10	0	0.174671	0.196377	0.5	0.151794	0.275714
OMNI	LRR sd	100	0	0.159467	0.186941	0.5	0.153496	0.275095
OMNI	LRR sd	1000	0	0.126799	0.168946	0.5	0.154995	0.269391
OMNI	LRR sd	10000	0	0.117744	0.164237	0.5	0.155263	0.267967
OMNI	LRR sd	100000	0	0.116537	0.163485	0.5	0.155207	0.26786
OMNI	LRR sd	1000000	0	0.117446	0.163815	0.5	0.155385	0.268663
OMNI	LRR sd	50	0	0.166667	0.191365	0.5	0.152809	0.275622
OMNI	LRR sd	500	0	0.135837	0.173631	0.5	0.154752	0.270939
OMNI	LRR sd	5000	0	0.11839	0.164535	0.5	0.155236	0.267894
OMNI	LRR sd	50000	0	0.116828	0.163614	0.5	0.155235	0.26789
OMNI	LRR sd	500000	0	0.117026	0.163623	0.5	0.15537	0.268368
OMNI	LRR sd	5000000	0	0.118098	0.16407	0.5	0.155387	0.268602
OEE	BAF	10000	0	0.145609	0.175243	0.5	0.152386	0.269363
OEE	Distance	10000	0	0.187915	0.202164	0.5	0.156458	0.281421
OEE	Exact Match	0	0	0.250841	0.254566	0.5	0.136293	0.222424
OEE	Full Set	0	0	0.140728	0.173498	0.5	0.159997	0.304823
OEE	LRR mean	10000	0	0.177776	0.195658	0.5	0.156659	0.283167
OEE	LRR sd	10000	0	0.183603	0.199262	0.5	0.157075	0.284423
GSA	BAF	10000	0	0.0499354	0.132347	0.5	0.14803	0.215176
GSA	Distance	10000	0	0.0473031	0.130452	0.5	0.148039	0.213222
GSA	Exact Match	0	0	0.251385	0.254952	0.5	0.136411	0.222557
GSA	Full Set	0	0	0.0415247	0.122087	0.5	0.145087	0.195219
GSA	LRR mean	10000	0	0.0470814	0.130188	0.5	0.147938	0.212619
GSA	LRR sd	10000	0	0.0472743	0.130286	0.5	0.147959	0.212832

## Sheet: S1E LRR sd Metric
Matching Array	Method	D_MAX	Min	Med	Mean	Max	StDev	IQR
OMNI	BAF	10	0.0517762	0.0978033	0.111331	1.71526	0.0442179	0.0412775
OMNI	BAF	100	0.0485614	0.0974327	0.111206	1.96161	0.0453839	0.0413047
OMNI	BAF	1000	0.0485614	0.0966481	0.111202	2.23651	0.048677	0.0418393
OMNI	BAF	10000	0.0489707	0.096309	0.111278	2.54082	0.0509667	0.0420305
OMNI	BAF	100000	0.0500934	0.096645	0.111979	2.85483	0.0530517	0.0426797
OMNI	BAF	1000000	0.0489707	0.0967199	0.112202	2.85483	0.0543056	0.0428933
OMNI	BAF	50	0.0485614	0.0976756	0.11136	1.96161	0.0449954	0.0413266
OMNI	BAF	500	0.0485614	0.0968701	0.111216	2.23651	0.0478449	0.0416543
OMNI	BAF	5000	0.050158	0.096276	0.111043	2.85483	0.0503445	0.0417909
OMNI	BAF	50000	0.0503693	0.0966108	0.111873	2.33668	0.0523584	0.0425738
OMNI	BAF	500000	0.0490922	0.0967068	0.112176	2.85483	0.0544677	0.0428816
OMNI	BAF	5000000	0.0485614	0.0968755	0.112506	2.54082	0.0547722	0.0431856
OMNI	Distance	10	0.0524098	0.0978119	0.111344	1.71526	0.0442207	0.041287
OMNI	Distance	100	0.0485614	0.0974739	0.111275	1.96161	0.0454417	0.0413307
OMNI	Distance	1000	0.0485614	0.0971048	0.111618	2.23651	0.0484879	0.0421095
OMNI	Distance	10000	0.0485614	0.0972707	0.11203	2.23651	0.0496687	0.0426867
OMNI	Distance	100000	0.0485614	0.0972747	0.112093	2.23651	0.0500082	0.0427283
OMNI	Distance	1000000	0.0485614	0.0972767	0.112114	2.23651	0.0501227	0.0427449
OMNI	Distance	50	0.0485614	0.0976915	0.111399	1.96161	0.0450978	0.0413378
OMNI	Distance	500	0.0485614	0.097095	0.111428	2.23651	0.0477294	0.0417548
OMNI	Distance	5000	0.0485614	0.0972449	0.111973	2.23651	0.0494435	0.0426354
OMNI	Distance	50000	0.0485614	0.0972741	0.112073	2.23651	0.0498706	0.0427223
OMNI	Distance	500000	0.0485614	0.0972767	0.112114	2.23651	0.0501212	0.0427455
OMNI	Distance	5000000	0.0485614	0.0972793	0.112118	2.23651	0.0501365	0.0427476
OMNI	Exact Match	0	0.0572146	0.102421	0.11542	1.61613	0.0425264	0.0427593
OMNI	Full Set	0	0.0439049	0.096707	0.112688	2.85483	0.0563287	0.0437372
OMNI	LRR mean	10	0.0524098	0.0978065	0.111334	1.71526	0.0442098	0.0412842
OMNI	LRR mean	100	0.0485614	0.0974468	0.111121	1.71526	0.0449319	0.0412613
OMNI	LRR mean	1000	0.0503693	0.0976641	0.111026	2.23651	0.0449466	0.0423391
OMNI	LRR mean	10000	0.0503693	0.103192	0.117888	2.23346	0.0483644	0.0521639
OMNI	LRR mean	100000	0.0485614	0.10536	0.124247	2.23346	0.0580713	0.0590288
OMNI	LRR mean	1000000	0.0485614	0.10564	0.126413	2.23346	0.0648967	0.0596481
OMNI	LRR mean	50	0.0485614	0.0976848	0.111347	1.96161	0.0449104	0.0413313
OMNI	LRR mean	500	0.0485614	0.0972449	0.110848	2.23651	0.0454281	0.0416303
OMNI	LRR mean	5000	0.0503693	0.10115	0.11483	2.23346	0.0456263	0.0479537
OMNI	LRR mean	50000	0.0485614	0.10521	0.123032	2.23346	0.0554533	0.0584144
OMNI	LRR mean	500000	0.0485614	0.105574	0.125946	2.23346	0.0630735	0.0595115
OMNI	LRR mean	5000000	0.0495607	0.105764	0.126998	2.23346	0.067472	0.0597122
OMNI	LRR sd	10	0.0524098	0.0978092	0.111337	1.71526	0.0442106	0.0412807
OMNI	LRR sd	100	0.0485614	0.097477	0.11115	1.71526	0.0449247	0.0411845
OMNI	LRR sd	1000	0.0503693	0.0980128	0.111302	2.23651	0.044758	0.0411186
OMNI	LRR sd	10000	0.0509322	0.103094	0.117774	2.23346	0.0483065	0.0503698
OMNI	LRR sd	100000	0.0490922	0.104376	0.123204	2.23346	0.0579681	0.0557153
OMNI	LRR sd	1000000	0.0485614	0.104561	0.125113	1.71526	0.0638777	0.0560584
OMNI	LRR sd	50	0.0485614	0.0977011	0.111358	1.96161	0.0449021	0.0413116
OMNI	LRR sd	500	0.0485614	0.0974372	0.111004	2.23651	0.045339	0.0409323
OMNI	LRR sd	5000	0.0503693	0.101547	0.11511	2.23346	0.0454784	0.046366
OMNI	LRR sd	50000	0.0516032	0.104268	0.122107	2.23346	0.0553267	0.0553328
OMNI	LRR sd	500000	0.0485614	0.104498	0.124699	1.71526	0.062451	0.0559048
OMNI	LRR sd	5000000	0.048344	0.104618	0.125592	1.71526	0.0657993	0.0561437
OEE	BAF	10000	0.0490636	0.126741	0.144345	2.33346	0.0834858	0.0593043
OEE	Distance	10000	0.0514833	0.127076	0.143531	2.33346	0.0773214	0.0589488
OEE	Exact Match	0	0.0590526	0.131361	0.143134	2.0327	0.0558647	0.0522974
OEE	Full Set	0	0.0490636	0.125552	0.144792	2.43667	0.0882966	0.0608725
OEE	LRR mean	10000	0.0523534	0.125423	0.138602	2.33346	0.0620786	0.0560189
OEE	LRR sd	10000	0.0525966	0.123973	0.137969	2.33346	0.0625995	0.0562801
GSA	BAF	10000	0.0447647	0.11166	0.13346	1.82207	0.0699067	0.0638769
GSA	Distance	10000	0	0.111494	0.133156	1.82207	0.0696988	0.0635423
GSA	Exact Match	0	0.0532193	0.111466	0.128162	0.759328	0.0526658	0.0538714
GSA	Full Set	0	0	0.111839	0.134064	1.82207	0.0710597	0.0646737
GSA	LRR mean	10000	0	0.111078	0.132113	1.82207	0.0679848	0.062736
GSA	LRR sd	10000	0.0447647	0.112048	0.132888	1.82207	0.067809	0.0626705

## Sheet: S1F LRR mean Metric
Matching Array	Factor	D_MAX	Min	Med	Mean	Max	StDev	IQR
OMNI	BAF	10	-0.799595	-0.00154273	-0.00250402	10.2852	0.0204154	0.00365604
OMNI	BAF	100	-1.91543	-0.00164138	-0.00264079	10.2852	0.0195291	0.00364837
OMNI	BAF	1000	-2.82963	-0.0019655	-0.00310529	10.2852	0.0244291	0.00345583
OMNI	BAF	10000	-2.39587	-0.00217668	-0.00348927	10.2852	0.0172074	0.00320581
OMNI	BAF	100000	-5.01016	-0.00218516	-0.00360708	10.2852	0.0220446	0.00324374
OMNI	BAF	1000000	-5.01016	-0.00219794	-0.00367362	10.2852	0.0207122	0.00324891
OMNI	BAF	50	-1.91543	-0.00159411	-0.00258209	10.2852	0.0201151	0.00366071
OMNI	BAF	500	-1.91543	-0.00184681	-0.0029256	10.2852	0.025389	0.00355339
OMNI	BAF	5000	-2.39587	-0.00215578	-0.00342943	10.2852	0.0173804	0.00321498
OMNI	BAF	50000	-4.58955	-0.00218055	-0.00358029	10.2852	0.0185524	0.00323845
OMNI	BAF	500000	-5.01016	-0.00219331	-0.00366999	10.2852	0.0213999	0.0032466
OMNI	BAF	5000000	-5.01016	-0.00220109	-0.00371173	10.2852	0.0204434	0.00328654
OMNI	Distance	10	-0.799595	-0.00154333	-0.0025052	10.2852	0.0204158	0.00365778
OMNI	Distance	100	-1.91543	-0.00163427	-0.00263686	10.2852	0.0194837	0.00366087
OMNI	Distance	1000	-2.82963	-0.0018463	-0.00296877	10.2852	0.0219164	0.00364594
OMNI	Distance	10000	-2.82963	-0.00192786	-0.00311229	10.2852	0.0210592	0.00365409
OMNI	Distance	100000	-2.82963	-0.0019321	-0.0031321	10.2852	0.0211264	0.00365406
OMNI	Distance	1000000	-2.82963	-0.00193427	-0.00313938	10.2852	0.0210996	0.00365364
OMNI	Distance	50	-1.91543	-0.00159296	-0.00258614	10.2852	0.0201628	0.00366498
OMNI	Distance	500	-1.91543	-0.0017817	-0.00285764	10.2852	0.022634	0.00364615
OMNI	Distance	5000	-2.82963	-0.00192132	-0.00309747	10.2852	0.0210669	0.00365128
OMNI	Distance	50000	-2.82963	-0.00193116	-0.00312536	10.2852	0.0210785	0.00365413
OMNI	Distance	500000	-2.82963	-0.00193424	-0.00313932	10.2852	0.0211008	0.00365385
OMNI	Distance	5000000	-2.82963	-0.00193514	-0.00314068	10.2852	0.0210958	0.00365369
OMNI	Exact Match	0	-0.799595	-0.000854569	-0.00210887	1.22861	0.00693493	0.00397725
OMNI	Full Set	0	-5.01016	-0.00214293	-0.00359956	10.3539	0.0233191	0.00357015
OMNI	LRR mean	10	-0.799595	-0.00154327	-0.00250388	10.2852	0.0204146	0.00365716
OMNI	LRR mean	100	-1.40503	-0.00164095	-0.00261663	10.2852	0.0191341	0.00364159
OMNI	LRR mean	1000	-2.82963	-0.0019813	-0.0029442	10.2852	0.0212391	0.00341631
OMNI	LRR mean	10000	-1.78583	-0.00243053	-0.00379495	10.2852	0.0151529	0.00415093
OMNI	LRR mean	100000	-1.78583	-0.0025131	-0.00463447	10.2852	0.0159396	0.00485872
OMNI	LRR mean	1000000	-1.78583	-0.00253713	-0.00505944	10.2852	0.017096	0.00491325
OMNI	LRR mean	50	-1.91543	-0.00159535	-0.00257891	10.2852	0.0201087	0.00366059
OMNI	LRR mean	500	-1.78583	-0.00184832	-0.00279961	10.2852	0.0248549	0.00350759
OMNI	LRR mean	5000	-1.78583	-0.00232604	-0.00346417	10.2852	0.0149956	0.00370596
OMNI	LRR mean	50000	-1.78583	-0.00250418	-0.00443778	10.2852	0.015661	0.00479597
OMNI	LRR mean	500000	-1.78583	-0.00253003	-0.00495779	10.2852	0.0166809	0.00488973
OMNI	LRR mean	5000000	-1.78583	-0.00253921	-0.0051934	10.2852	0.0177796	0.00492534
OMNI	LRR sd	10	-0.799595	-0.00154334	-0.00250422	10.2852	0.0204151	0.00365766
OMNI	LRR sd	100	-1.40503	-0.0016349	-0.00260929	10.2852	0.0191373	0.00365515
OMNI	LRR sd	1000	-2.82963	-0.00188657	-0.00282722	10.2852	0.0213045	0.00365402
OMNI	LRR sd	10000	-1.78583	-0.00219486	-0.00353139	10.2852	0.0152641	0.00431685
OMNI	LRR sd	100000	-1.78583	-0.00225359	-0.00426437	10.2852	0.0216988	0.00474334
OMNI	LRR sd	1000000	-4.58955	-0.00226209	-0.00457775	10.3539	0.0305985	0.00478413
OMNI	LRR sd	50	-1.91543	-0.00159344	-0.00257687	10.2852	0.0201096	0.00366472
OMNI	LRR sd	500	-1.78583	-0.00179518	-0.00275437	10.2852	0.0221787	0.00363098
OMNI	LRR sd	5000	-1.78583	-0.00212214	-0.00322821	10.2852	0.0151037	0.00401889
OMNI	LRR sd	50000	-1.78583	-0.00225014	-0.00408466	10.2852	0.0214491	0.00470674
OMNI	LRR sd	500000	-0.799595	-0.00226192	-0.00451855	10.3539	0.025723	0.00476958
OMNI	LRR sd	5000000	-4.58955	-0.00225997	-0.00468961	10.3539	0.0287871	0.00478889
OEE	BAF	10000	-6.06153	-0.00312452	-0.00958539	1.60695	0.112927	0.00897057
OEE	Distance	10000	-6.06153	-0.00290476	-0.00827535	2.60287	0.0986618	0.0089933
OEE	Exact Match	0	-5.39044	-0.00253309	-0.005639	0.123544	0.0724908	0.00851861
OEE	Full Set	0	-6.06153	-0.0030532	-0.009632	2.60287	0.108493	0.0090659
OEE	LRR mean	10000	-5.82237	-0.00308237	-0.00631756	1.19065	0.0670631	0.00760699
OEE	LRR sd	10000	-5.82237	-0.00265041	-0.00630492	0.922315	0.0758959	0.00846451
GSA	BAF	10000	-1.62953	-0.0029663	-0.00578877	9.79062	0.0394933	0.00585567
GSA	Distance	10000	-1.62953	-0.00297821	-0.00576986	9.79062	0.0397194	0.00581655
GSA	Exact Match	0	-0.297563	-0.0015855	-0.00337289	4.68898	0.0189462	0.00561379
GSA	Full Set	0	-1.62953	-0.00308648	-0.00595825	9.79631	0.0447639	0.0059047
GSA	LRR mean	10000	-1.62953	-0.00294307	-0.00556503	9.79631	0.042484	0.00573794
GSA	LRR sd	10000	-1.62953	-0.00303553	-0.00568617	9.79062	0.0373133	0.00578044

## Sheet: S1G WAE Callset Summaries
Method	D_MAX	QC	Size	Type	N_CNV	PER_SAMPLE_N_CNV_MEAN	PER_SAMPLE_N_CNV_SD	PER_SAMPLE_N_CNV_MEDIAN	PER_SAMPLE_N_CNV_IQR	PER_SAMPLE_N_CNV_MIN	PER_SAMPLE_N_CNV_MAX	CNV_SIZE_MEAN	CNV_SIZE_SD	CNV_SIZE_MEDIAN	CNV_SIZE_IQR	CNV_SIZE_MIN	CNV_SIZE_MAX	CNV_CONF_MEAN	CNV_CONF_SD	CNV_CONF_MEDIAN	CNV_CONF_IQR	CNV_CONF_MIN	CNV_CONF_MAX
BAF	10	Low-stringency QC	All	All	22024	5.19556	2.58425	5	4	0	52	89149.3	296187	33703	72487.8	31	17412444	36.1384	96.922	19.136	19.7327	0	5646.34
BAF	10	Low-stringency QC	Small	All	17250	4.06936	2.34856	4	2	0	49	31029.2	25672.5	22820	34047.5	31	99901	21.8589	19.9013	16.537	11.768	0	312.062
BAF	10	Low-stringency QC	Medium	All	4305	1.01557	0.989202	1	2	0	6	191864	94098.9	158853	106861	100031	499751	60.1168	50.2269	42.973	51.929	0.596	687.364
BAF	10	Low-stringency QC	Large	All	283	0.066761	0.258917	0	0	0	2	675179	146044	628197	270321	500739	996986	203.519	120.968	186.112	193.695	3.274	547.597
BAF	10	Low-stringency QC	Very Large	All	167	0.0393961	0.199351	0	0	0	2	1.64658e+06	865356	1301658	402952	1002432	4853798	408.518	348.373	319.141	326.364	28.4	2156.14
BAF	10	Low-stringency QC	Ultra Large	All	19	0.00448219	0.0668068	0	0	0	1	7.16535e+06	3.29035e+06	5597330	2.18891e+06	5198473	17412444	1801.3	1952.77	1406.56	2429.2	26.246	5646.34
BAF	10	Medium-stringency QC	All	All	5079	1.19816	1.12204	1	2	0	7	235627	534018	129144	151654	20213	17412444	88.8742	188.191	54.156	50.424	3.056	5646.34
BAF	10	Medium-stringency QC	Small	All	1866	0.440198	0.685347	0	1	0	4	65713.9	21500.7	66998.5	34347.5	20213	99857	46.1473	19.6539	43.746	23.9213	3.992	162.373
BAF	10	Medium-stringency QC	Medium	All	2810	0.662892	0.813883	0	1	0	5	205107	102849	162162	124861	100155	499751	76.5018	52.1433	60.9845	59.2822	3.056	687.364
BAF	10	Medium-stringency QC	Large	All	249	0.0587403	0.241111	0	0	0	2	670865	146077	622918	265294	500739	996986	215.282	119.426	197.052	189.039	16.503	547.597
BAF	10	Medium-stringency QC	Very Large	All	141	0.0332626	0.18453	0	0	0	2	1.60307e+06	792617	1301802	413412	1002432	4853798	448.078	354.482	334.788	345.462	41.219	2156.14
BAF	10	Medium-stringency QC	Ultra Large	All	13	0.00306676	0.0552999	0	0	0	1	8.05378e+06	3.67851e+06	6827508	2027171	5425714	17412444	2578.97	1909.15	2278.17	2017.36	26.246	5646.34
BAF	10	Low-stringency QC	All	Deletions	11479	2.70795	1.95492	2	3	0	46	65981.5	278121	26531	55726	31	17412444	33.7653	116.779	18.773	16.07	0	5646.34
BAF	10	Low-stringency QC	Small	Deletions	9799	2.31163	1.83017	2	2	0	45	29106.2	25376.1	22820	32529	31	99668	23.0244	22.3661	16.877	11.05	0	312.062
BAF	10	Low-stringency QC	Medium	Deletions	1582	0.373201	0.598408	0	1	0	3	185494	90776	154751	94001	100031	491355	59.4085	44.5269	43.034	46.4342	1.11	307.212
BAF	10	Low-stringency QC	Large	Deletions	41	0.00967209	0.0978816	0	0	0	1	642595	142101	599477	184036	503322	950733	214.606	95.7619	197.823	141.733	38.508	428.025
BAF	10	Low-stringency QC	Very Large	Deletions	48	0.0113234	0.10582	0	0	0	1	1.68759e+06	771148	1405237	442606	1005726	4853798	593.514	349.341	539.166	479.975	79.694	1463.9
BAF	10	Low-stringency QC	Ultra Large	Deletions	9	0.00212314	0.0460341	0	0	0	1	7.93205e+06	3.65881e+06	6827508	1156746	5425714	17412444	3411.53	1626.19	2582.79	2796.31	1406.56	5646.34
BAF	10	Medium-stringency QC	All	Deletions	1971	0.464968	0.684306	0	1	0	5	218828	641223	107315	116983	20213	17412444	94.3912	268.86	55.64	41.1875	10.981	5646.34
BAF	10	Medium-stringency QC	Small	Deletions	890	0.209955	0.464182	0	0	0	3	65915.4	19446.8	64642	33023.2	20213	99630	50.415	20.0654	47.523	24.5802	10.981	134.085
BAF	10	Medium-stringency QC	Medium	Deletions	989	0.23331	0.480938	0	0	0	3	201653	100354	161114	123451	100155	491355	76.117	45.9621	64.97	51.495	11.428	307.212
BAF	10	Medium-stringency QC	Large	Deletions	37	0.00872847	0.0930286	0	0	0	1	636174	143194	592520	153719	503322	950733	222.336	93.9749	197.823	133.199	93.809	428.025
BAF	10	Medium-stringency QC	Very Large	Deletions	46	0.0108516	0.103617	0	0	0	1	1.70182e+06	784889	1407784	617631	1005726	4853798	586.214	354.933	502.348	477.878	79.694	1463.9
BAF	10	Medium-stringency QC	Ultra Large	Deletions	9	0.00212314	0.0460341	0	0	0	1	7.93205e+06	3.65881e+06	6827508	1156746	5425714	17412444	3411.53	1626.19	2582.79	2796.31	1406.56	5646.34
BAF	10	Low-stringency QC	All	Duplications	10545	2.48762	1.82098	2	2	0	26	114369	312744	43519	99759	198	14572792	38.7217	69.012	19.671	25.214	0	2156.14
BAF	10	Low-stringency QC	Small	Duplications	7451	1.75773	1.59445	1	1	0	24	33558.2	25841.8	25431	34712	198	99901	20.3261	15.9677	15.948	13.0575	0	288.624
BAF	10	Low-stringency QC	Medium	Duplications	2723	0.642368	0.789835	0	1	0	4	195565	95798.6	162162	109214	100256	499751	60.5283	53.2626	42.91	56.2825	0.596	687.364
BAF	10	Low-stringency QC	Large	Duplications	242	0.0570889	0.239052	0	0	0	2	680699	146269	631410	270258	500739	996986	201.641	124.804	183.673	201.122	3.274	547.597
BAF	10	Low-stringency QC	Very Large	Duplications	119	0.0280727	0.166622	0	0	0	2	1.63003e+06	903125	1267144	350263	1002432	4641996	333.897	320.291	271.305	274.702	28.4	2156.14
BAF	10	Low-stringency QC	Ultra Large	Duplications	10	0.00235905	0.0485184	0	0	0	1	6.47531e+06	2.93879e+06	5267958	345447	5198473	14572792	352.104	591.312	118.133	72.356	26.246	1936.83
BAF	10	Medium-stringency QC	All	Duplications	3108	0.733192	0.853779	1	1	0	5	246280	452867	136404	162878	20557	14572792	85.3754	109.628	53.0935	61.068	3.056	2156.14
BAF	10	Medium-stringency QC	Small	Duplications	976	0.230243	0.485097	0	0	0	3	65530.2	23224.3	69331	37851.2	20557	99857	42.2557	18.4387	39.9625	23.579	3.992	162.373
BAF	10	Medium-stringency QC	Medium	Duplications	1821	0.429582	0.655814	0	1	0	3	206982	104158	162162	125283	100357	499751	76.7109	55.2221	57.593	64.278	3.056	687.364
BAF	10	Medium-stringency QC	Large	Duplications	212	0.0500118	0.221218	0	0	0	2	676920	146062	624944	263289	500739	996986	214.051	123.477	196.508	195.649	16.503	547.597
BAF	10	Medium-stringency QC	Very Large	Duplications	95	0.0224109	0.149619	0	0	0	2	1.55525e+06	796039	1291025	334598	1002432	4641996	381.191	336.129	298.575	246.764	41.219	2156.14
BAF	10	Medium-stringency QC	Ultra Large	Duplications	4	0.000943619	0.0307075	0	0	0	1	8327681	4.27584e+06	6.61005e+06	3782815	5517837	14572792	705.708	877.048	429.88	925.333	26.246	1936.83
BAF	100	Low-stringency QC	All	All	27009	6.37155	2.9655	6	3	0	84	81269.4	312999	28828	68123	31	23572277	36.1798	104.498	18.465	18.423	0	7036.06
BAF	100	Low-stringency QC	Small	All	21669	5.11182	2.7176	5	3	0	78	28796.6	24789.8	21319	31323	31	99901	22.2979	23.0755	16.499	11.42	0	434.464
BAF	100	Low-stringency QC	Medium	All	4868	1.14838	1.06929	1	2	0	7	191458	91543.1	162162	101809	100105	499751	64.0407	57.9198	43.934	58.1682	0.154	826.698
BAF	100	Low-stringency QC	Large	All	285	0.0672328	0.260612	0	0	0	2	674601	144302	634622	265294	500376	996986	228.382	139.644	203.962	215.933	15.022	623.316
BAF	100	Low-stringency QC	Very Large	All	166	0.0391602	0.197614	0	0	0	2	1.67035e+06	879318	1.3151e+06	442682	1001774	4853798	464.479	423.412	339.724	420.984	36.456	2641.03
BAF	100	Low-stringency QC	Ultra Large	All	21	0.004954	0.0702184	0	0	0	1	8.06928e+06	4.89937e+06	5585166	2356543	5117677	23572277	1907.84	2339.2	380.55	2826.9	19.28	7036.06
BAF	100	Medium-stringency QC	All	All	6145	1.44963	1.24859	1	1	0	9	219416	584417	118299	131242	20213	23572277	90.8038	204.976	54.549	52.441	6.961	7036.06
BAF	100	Medium-stringency QC	Small	All	2445	0.576787	0.775199	0	1	0	5	63952.1	22179.8	64374	35946	20213	99857	48.2636	22.4982	44.609	26.32	9.599	194.539
BAF	100	Medium-stringency QC	Medium	All	3289	0.775891	0.890023	1	1	0	6	201433	99830.4	162162	120500	100155	499751	81.1712	60.5138	64.45	64.287	6.961	826.698
BAF	100	Medium-stringency QC	Large	All	256	0.0603916	0.244109	0	0	0	2	670178	144110	623020	264389	500495	996986	242.432	137.982	218.201	211.206	15.022	623.316
BAF	100	Medium-stringency QC	Very Large	All	141	0.0332626	0.183247	0	0	0	2	1.59538e+06	760273	1312260	429678	1001774	4853798	508.982	430.79	366.159	400.427	53.523	2641.03
BAF	100	Medium-stringency QC	Ultra Large	All	14	0.00330267	0.0573806	0	0	0	1	9.49451e+06	5.51043e+06	7.06272e+06	5.53096e+06	5241670	23572277	2798.83	2419.28	2556.7	3008.28	19.28	7036.06
BAF	100	Low-stringency QC	All	Deletions	14811	3.49398	2.35598	3	3	0	78	57825.5	246908	24206	45186.5	31	17412444	33.6007	123.9	17.981	15.105	0.224	7036.06
BAF	100	Low-stringency QC	Small	Deletions	12870	3.03609	2.23023	3	2	0	76	26093.5	23920.5	18347	28576.8	31	99834	23.4659	25.8783	16.8	10.9012	0.224	434.464
BAF	100	Low-stringency QC	Medium	Deletions	1841	0.434301	0.650163	0	1	0	4	184897	88092.1	153393	95876	100155	498927	62.6223	52.9737	44.479	54.461	1.046	354.713
BAF	100	Low-stringency QC	Large	Deletions	44	0.0103798	0.101363	0	0	0	1	642735	145295	597719	211526	500495	950733	237.952	112.756	212.118	182.282	40.221	461.596
BAF	100	Low-stringency QC	Very Large	Deletions	47	0.0110875	0.104724	0	0	0	1	1.71225e+06	774532	1419499	660892	1005726	4853798	710.901	418.637	625.566	586.082	178.928	1833.03
BAF	100	Low-stringency QC	Ultra Large	Deletions	9	0.00212314	0.0460341	0	0	0	1	7.94228e+06	3.65476e+06	6834477	1078847	5425714	17412444	4053.84	2038.1	2995.94	3726.72	1588.53	7036.06
BAF	100	Medium-stringency QC	All	Deletions	2433	0.573956	0.753248	0	1	0	5	195096	581237	97908	101121	20213	17412444	97.5758	291.385	56.858	44.974	10.824	7036.06
BAF	100	Medium-stringency QC	Small	Deletions	1234	0.291106	0.535827	0	1	0	4	64189.7	20403.7	64374	33538	20213	99722	52.8	23.6615	48.615	26.3712	10.824	167.272
BAF	100	Medium-stringency QC	Medium	Deletions	1104	0.260439	0.511887	0	0	0	3	199214	99042.7	160999	124058	100155	498927	85.2646	54.5217	72.195	57.8612	16.042	354.713
BAF	100	Medium-stringency QC	Large	Deletions	41	0.00967209	0.0978816	0	0	0	1	641215	147734	592520	200690	500495	950733	244.935	111.294	215.679	186.342	40.221	461.596
BAF	100	Medium-stringency QC	Very Large	Deletions	45	0.0106157	0.102496	0	0	0	1	1.72789e+06	788167	1425420	697483	1005726	4853798	701.947	425.251	606.433	567.018	178.928	1833.03
BAF	100	Medium-stringency QC	Ultra Large	Deletions	9	0.00212314	0.0460341	0	0	0	1	7.94228e+06	3.65476e+06	6834477	1078847	5425714	17412444	4053.84	2038.1	2995.94	3726.72	1588.53	7036.06
BAF	100	Low-stringency QC	All	Duplications	12198	2.87757	1.94275	3	2	0	29	109735	376073	40609	95162.5	80	23572277	39.3114	74.3091	19.0845	24.2608	0	2641.03
BAF	100	Low-stringency QC	Small	Duplications	8799	2.07573	1.72418	2	2	0	28	32750.4	25499.4	24415	32591	80	99901	20.5896	18.0814	15.986	12.486	0	404.208
BAF	100	Low-stringency QC	Medium	Duplications	3027	0.714084	0.847987	1	1	0	6	195448	93368.9	162162	101282	100105	499751	64.9034	60.7236	43.606	61.1835	0.154	826.698
BAF	100	Low-stringency QC	Large	Duplications	241	0.056853	0.239601	0	0	0	2	680419	143660	648199	261896	500376	996986	226.634	144.145	203.467	216.952	15.022	623.316
BAF	100	Low-stringency QC	Very Large	Duplications	119	0.0280727	0.1652	0	0	0	1	1.6538e+06	919964	1267144	358965	1001774	4641996	367.153	385.519	286.485	291.547	36.456	2641.03
BAF	100	Low-stringency QC	Ultra Large	Duplications	12	0.00283086	0.0531367	0	0	0	1	8.16452e+06	5.82288e+06	5267958	2.08654e+06	5117677	23572277	298.341	577.806	123.34	64.8287	19.28	2110.53
BAF	100	Medium-stringency QC	All	Duplications	3712	0.875678	0.952813	1	1	0	6	235357	586023	136404	148084	20509	23572277	86.3652	117.767	52.127	59.071	6.961	2641.03
BAF	100	Medium-stringency QC	Small	Duplications	1211	0.285681	0.535886	0	0	0	4	63709.9	23860.1	66257	41387	20509	99857	43.6411	20.2361	40.467	24.6115	9.599	194.539
BAF	100	Medium-stringency QC	Medium	Duplications	2185	0.515452	0.728756	0	1	0	5	202554	100230	162162	119061	100301	499751	79.1029	63.2373	59.805	67.361	6.961	826.698
BAF	100	Medium-stringency QC	Large	Duplications	215	0.0507195	0.222653	0	0	0	2	675701	143094	628197	259052	500739	996986	241.955	142.723	218.36	224.321	15.022	623.316
BAF	100	Medium-stringency QC	Very Large	Duplications	96	0.0226469	0.148792	0	0	0	1	1.53327e+06	742886	1.25357e+06	337346	1001774	4641996	418.53	404.752	310.726	274.491	53.523	2641.03
BAF	100	Medium-stringency QC	Ultra Large	Duplications	5	0.00117952	0.034328	0	0	0	1	1.22885e+07	7.53604e+06	12470759	8987626	5241670	23572277	539.811	889.647	147.07	338.918	19.28	2110.53
BAF	1000	Low-stringency QC	All	All	42675	10.0672	4.3897	10	4	1	184	71585.3	268375	24602	61505	31	23572277	36.8137	115.465	19.498	17.9525	0	9719.15
BAF	1000	Low-stringency QC	Small	All	35108	8.28214	4.00255	8	4	0	168	26038	24396.7	17667	29965	31	99943	23.5437	25.9326	17.648	12.185	0	592.288
BAF	1000	Low-stringency QC	Medium	All	6956	1.64095	1.28625	1	1	0	15	189981	83674.1	171378	84147	100037	499509	69.8994	66.0225	49.809	63.961	0	1017.93
BAF	1000	Low-stringency QC	Large	All	366	0.0863411	0.296431	0	0	0	3	658948	140408	611186	185590	500731	990499	253.622	183.111	227.97	273.581	6.598	810.577
BAF	1000	Low-stringency QC	Very Large	All	221	0.0521349	0.23066	0	0	0	2	1.78492e+06	974339	1327180	883761	1002984	4880983	481.365	523.054	301.595	543.59	15.998	2987.16
BAF	1000	Low-stringency QC	Ultra Large	All	24	0.00566171	0.0781211	0	0	0	2	7.65018e+06	4.4923e+06	5.97338e+06	1.79011e+06	5117677	23572277	2459.44	3141.9	631.818	3920.51	27.415	9719.15
BAF	1000	Medium-stringency QC	All	All	10165	2.39797	1.64668	2	2	0	12	181524	457580	115128	117310	20028	23572277	87.3137	223.579	52.555	50.241	0	9719.15
BAF	1000	Medium-stringency QC	Small	All	4480	1.05685	1.08459	1	2	0	6	57513.7	22982.6	57098	38676	20028	99943	50.0304	27.7487	44.7935	29.9295	0	214.959
BAF	1000	Medium-stringency QC	Medium	All	5205	1.22788	1.13171	1	2	0	7	191128	84197.2	166526	85122	100037	499509	81.2997	67.9874	62.441	67.523	0	1017.93
BAF	1000	Medium-stringency QC	Large	All	298	0.0702996	0.264749	0	0	0	3	663761	145432	623802	218729	500731	990499	286.36	176.089	265.043	259.869	6.598	810.577
BAF	1000	Medium-stringency QC	Very Large	All	167	0.0393961	0.201704	0	0	0	2	1.56735e+06	729461	1304244	433858	1002984	4858562	583.181	549.44	411.001	534.064	20.475	2987.16
BAF	1000	Medium-stringency QC	Ultra Large	All	15	0.00353857	0.0632361	0	0	0	2	8.87715e+06	5.3496e+06	6812580	2.11311e+06	5425714	23572277	3834.39	3288.04	3859.95	3882.41	27.415	9719.15
BAF	1000	Low-stringency QC	All	Deletions	25349	5.97995	3.74227	6	4	0	170	51004	195512	18040	41172	31	17449101	35.0224	135.013	19.662	15.218	0	9719.15
BAF	1000	Low-stringency QC	Small	Deletions	22136	5.22199	3.56051	5	4	0	164	23685.6	23915.5	15448	27956.8	31	99943	24.9703	28.6575	18.6475	11.7487	0	592.288
BAF	1000	Low-stringency QC	Medium	Deletions	3073	0.724935	0.82454	1	1	0	6	180762	73798.6	167412	56428	100052	491355	70.4493	65.6225	52.758	67.564	5.457	510.129
BAF	1000	Low-stringency QC	Large	Deletions	72	0.0169851	0.131044	0	0	0	2	637072	141097	572216	174130	501202	990499	253.222	196.142	235.726	328.879	16.186	748.464
BAF	1000	Low-stringency QC	Very Large	Deletions	59	0.0139184	0.117166	0	0	0	1	1.62139e+06	721222	1407784	423316	1014495	4858562	815.397	659.178	723.876	962.13	20.475	2438.66
BAF	1000	Low-stringency QC	Ultra Large	Deletions	9	0.00212314	0.0460341	0	0	0	1	7.95401e+06	3.66301e+06	6834477	1035836	5425714	17449101	5800.95	2693.77	4336.13	4515.5	2599.68	9719.15
BAF	1000	Medium-stringency QC	All	Deletions	4540	1.07101	1.0393	1	2	0	7	157455	434935	96470	112577	20108	17449101	95.2495	305.582	58.7335	46.4722	7.516	9719.15
BAF	1000	Medium-stringency QC	Small	Deletions	2322	0.547771	0.756609	0	1	0	5	56283.3	22543.5	55033	38804	20108	99943	57.5322	29.3195	49.9335	28.4477	7.516	214.959
BAF	1000	Medium-stringency QC	Medium	Deletions	2094	0.493984	0.690664	0	1	0	4	183690	78834.2	166526	70880.8	100107	491355	87.7354	67.4682	70.36	66.5367	8.136	510.129
BAF	1000	Medium-stringency QC	Large	Deletions	60	0.0141543	0.120121	0	0	0	2	633717	143602	558639	161904	501202	990499	286.333	192.842	278.012	217.967	19.136	748.464
BAF	1000	Medium-stringency QC	Very Large	Deletions	55	0.0129748	0.113179	0	0	0	1	1.6345e+06	745437	1395346	451204	1014495	4858562	831.571	661.892	723.876	924.434	20.475	2438.66
BAF	1000	Medium-stringency QC	Ultra Large	Deletions	9	0.00212314	0.0460341	0	0	0	1	7.95401e+06	3.66301e+06	6834477	1035836	5425714	17449101	5800.95	2693.77	4336.13	4515.5	2599.68	9719.15
BAF	1000	Low-stringency QC	All	Duplications	17326	4.08728	2.3026	4	3	0	21	101697	346346	36002	86154.2	91	23572277	39.4346	78.4689	19.072	24.3053	0	2987.16
BAF	1000	Low-stringency QC	Small	Duplications	12972	3.06016	2.00893	3	2	0	20	30052.4	24685.1	22278	29790.8	91	99937	21.1092	20.2314	15.8795	13.0105	0	578.051
BAF	1000	Low-stringency QC	Medium	Duplications	3883	0.916018	0.978304	1	1	0	9	197278	90073.6	173706	94699.5	100037	499509	69.4641	66.3426	47.647	59.9215	0	1017.93
BAF	1000	Low-stringency QC	Large	Duplications	294	0.069356	0.263211	0	0	0	2	664305	139958	613202	187405	500731	986053	253.72	180.129	221.489	265.913	6.598	810.577
BAF	1000	Low-stringency QC	Very Large	Duplications	162	0.0382166	0.196602	0	0	0	2	1.84448e+06	1.04713e+06	1.31232e+06	1.09452e+06	1002984	4880983	359.711	401.908	236.518	364.093	15.998	2987.16
BAF	1000	Low-stringency QC	Ultra Large	Duplications	15	0.00353857	0.0632361	0	0	0	2	7.46789e+06	5.03904e+06	5439178	993930	5117677	23572277	454.538	765.706	204.423	188.391	27.415	2977.13
BAF	1000	Medium-stringency QC	All	Duplications	5625	1.32696	1.18557	1	2	0	7	200950	474219	125364	137044	20028	23572277	80.9086	121.999	47.431	51.374	0	2987.16
BAF	1000	Medium-stringency QC	Small	Duplications	2158	0.509082	0.7181	0	1	0	5	58837.7	23378.8	57854	39469.2	20028	99937	41.9586	23.4121	37.4545	28.081	0	201.277
BAF	1000	Medium-stringency QC	Medium	Duplications	3111	0.7339	0.87218	1	1	0	6	196134	87278.6	173387	93872	100037	499509	76.9678	68.0032	54.332	61.177	0	1017.93
BAF	1000	Medium-stringency QC	Large	Duplications	238	0.0561453	0.234293	0	0	0	2	671334	145208	629970	235080	500731	986053	286.367	172.046	262.205	260.84	6.598	810.577
BAF	1000	Medium-stringency QC	Very Large	Duplications	112	0.0264213	0.163319	0	0	0	2	1.53437e+06	722573	1.2411e+06	372737	1002984	4527199	461.204	439.036	331.877	394.587	32.915	2987.16
BAF	1000	Medium-stringency QC	Ultra Large	Duplications	6	0.00141543	0.0434244	0	0	0	2	1.02619e+07	7.40458e+06	6.2007e+06	6.92583e+06	5439178	23572277	884.533	1121.52	614.5	946.914	27.415	2977.13
BAF	10000	Low-stringency QC	All	All	53862	12.7063	5.17192	12	5	2	224	66985.9	285175	21649	50975	22	24276363	35.2637	108.97	19.376	16.999	0	10791.1
BAF	10000	Low-stringency QC	Small	All	45205	10.6641	4.7625	10	5	1	208	23773.3	23341.3	14730	27919	22	99974	23.0626	22.9099	17.718	11.79	0	647.178
BAF	10000	Low-stringency QC	Medium	All	7954	1.87639	1.37094	2	2	0	12	187790	80147.3	167100	95216	100002	498562	73.5182	69.4622	54.968	65.9903	0	985.353
BAF	10000	Low-stringency QC	Large	All	413	0.0974286	0.316586	0	0	0	3	699050	160428	647521	300586	500739	998187	242.26	176.762	212.926	276.792	0.682	796.1
BAF	10000	Low-stringency QC	Very Large	All	263	0.0620429	0.282694	0	0	0	5	1.98455e+06	1.09092e+06	1425420	1.20727e+06	1004023	4860619	425.912	544.139	235.554	540.668	11.726	3089.67
BAF	10000	Low-stringency QC	Ultra Large	All	27	0.00636943	0.0824759	0	0	0	2	8.48156e+06	5.32707e+06	6582816	1.98873e+06	5172565	24276363	2222.12	3291.59	305.709	4463.01	32.375	10791.1
BAF	10000	Medium-stringency QC	All	All	12724	3.00165	1.92405	3	2	0	11	172498	475976	107066	129348	20051	24276363	80.3395	208.044	49.8325	50.3263	0	10791.1
BAF	10000	Medium-stringency QC	Small	All	6032	1.42298	1.28818	1	2	0	7	55444.1	23326.2	54724	40850	20051	99834	45.5943	26.3715	40.675	28.9503	0	253.333
BAF	10000	Medium-stringency QC	Medium	All	6146	1.44987	1.26345	1	2	0	7	190178	80918.8	167100	94682	100020	498562	81.9227	66.3846	64.977	64.845	0	985.353
BAF	10000	Medium-stringency QC	Large	All	347	0.0818589	0.289258	0	0	0	3	696768	162649	637813	300004	500739	998187	258.004	178.263	223.495	283.909	22.093	796.1
BAF	10000	Medium-stringency QC	Very Large	All	185	0.0436424	0.213361	0	0	0	3	1.60994e+06	743707	1323006	724845	1004023	4860619	544.715	594.024	358.61	683.074	27.702	3089.67
BAF	10000	Medium-stringency QC	Ultra Large	All	14	0.00330267	0.0573806	0	0	0	1	1.08552e+07	6.61061e+06	7470683	7.38146e+06	5426985	24276363	3815.59	3823.11	3906.15	5292.11	32.375	10791.1
BAF	10000	Low-stringency QC	All	Deletions	34312	8.09436	4.52986	8	4	0	209	43930.2	174656	14730	36765.5	22	17447624	33.5382	125.284	19.402	14.2305	0	10791.1
BAF	10000	Low-stringency QC	Small	Deletions	30622	7.22387	4.35301	7	4	0	203	21200.6	22397.1	12205	23652	22	99780	24.3288	24.3095	18.5645	11.6672	0	647.178
BAF	10000	Low-stringency QC	Medium	Deletions	3544	0.836046	0.891607	1	1	0	5	176986	73491.7	161579	58215	100057	496221	76.9293	78.1838	57.1915	76.67	3.946	628.283
BAF	10000	Low-stringency QC	Large	Deletions	73	0.017221	0.131911	0	0	0	2	626721	131257	552019	176546	506159	951771	310.934	199.568	279.341	285.535	22.434	796.1
BAF	10000	Low-stringency QC	Very Large	Deletions	64	0.0150979	0.121957	0	0	0	1	1.77523e+06	855124	1427819	755775	1008662	4860619	839.789	680.807	805.699	1089.22	23.32	2797.19
BAF	10000	Low-stringency QC	Ultra Large	Deletions	9	0.00212314	0.0460341	0	0	0	1	7.94701e+06	3.66611e+06	6782416	1067584	5426985	17447624	6298.14	2669.96	4772.22	4128.23	3283.59	10791.1
BAF	10000	Medium-stringency QC	All	Deletions	5882	1.38759	1.21032	1	2	0	7	141690	382331	89662	113312	20068	17447624	88.5552	283.463	53.77	50.9575	9.386	10791.1
BAF	10000	Medium-stringency QC	Small	Deletions	3174	0.748762	0.898248	1	1	0	6	53040.7	22767.7	52667	40699.2	20068	99780	53.4104	28.2029	47.4475	28.5255	9.709	253.333
BAF	10000	Medium-stringency QC	Medium	Deletions	2584	0.609578	0.773995	0	1	0	4	180516	73709.2	166001	53367	100057	496221	87.9549	70.965	74.1925	79.7945	9.386	528.255
BAF	10000	Medium-stringency QC	Large	Deletions	60	0.0141543	0.120121	0	0	0	2	622474	135414	552019	134173	506159	951771	347.78	194.452	341.603	198.714	55.746	796.1
BAF	10000	Medium-stringency QC	Very Large	Deletions	56	0.0132107	0.114189	0	0	0	1	1.70138e+06	822959	1.41457e+06	754781	1008662	4860619	912.074	669.425	863.234	947.201	31.018	2797.19
BAF	10000	Medium-stringency QC	Ultra Large	Deletions	8	0.00188724	0.0434065	0	0	0	1	8248271	3.79828e+06	7036691	1.01275e+06	5426985	17447624	6517.34	2766.38	5315.58	4269.35	3283.59	10791.1
BAF	10000	Low-stringency QC	All	Duplications	19550	4.61194	2.56913	4	3	0	31	107451	409822	34388	87678.5	91	24276363	38.2922	71.7861	19.322	24.8087	0	3089.67
BAF	10000	Low-stringency QC	Small	Duplications	14583	3.4402	2.25972	3	3	0	20	29175.5	24340.4	21600	31705	91	99974	20.4039	19.3828	15.952	12.3175	0	619.68
BAF	10000	Low-stringency QC	Medium	Duplications	4410	1.04034	1.02495	1	2	0	9	196471	84128.3	176839	96067	100002	498562	70.7768	61.4365	54.312	56.1292	0	985.353
BAF	10000	Low-stringency QC	Large	Duplications	340	0.0802076	0.286032	0	0	0	2	714579	162024	665296	306267	500739	998187	227.515	168.168	186.073	245.535	0.682	764.732
BAF	10000	Low-stringency QC	Very Large	Duplications	199	0.046945	0.253181	0	0	0	5	2.05187e+06	1.15039e+06	1420343	1.52089e+06	1004023	4747233	292.807	413.692	172.22	320.369	11.726	3089.67
BAF	10000	Low-stringency QC	Ultra Large	Duplications	18	0.00424628	0.0685651	0	0	0	2	8.74883e+06	6.07036e+06	6175503	1.63391e+06	5172565	24276363	184.112	149.62	123.835	250.492	32.375	443.091
BAF	10000	Medium-stringency QC	All	Duplications	6842	1.61406	1.34833	1	1	0	9	198983	542370	120072	145903	20051	24276363	73.2766	106.366	46.2595	48.4395	0	3089.67
BAF	10000	Medium-stringency QC	Small	Duplications	2858	0.674216	0.853758	0	1	0	5	58113.3	23650.6	56100	41040	20051	99834	36.9141	21.0109	32.0755	24.443	0	196.299
BAF	10000	Medium-stringency QC	Medium	Duplications	3562	0.840293	0.94428	1	1	0	5	197187	85096.8	176479	96067	100020	498562	77.5468	62.5	59.8485	55.485	0	985.353
BAF	10000	Medium-stringency QC	Large	Duplications	287	0.0677046	0.259582	0	0	0	2	712300	163774	662234	317907	500739	998187	239.235	169.115	210.064	256.657	22.093	764.732
BAF	10000	Medium-stringency QC	Very Large	Duplications	129	0.0304317	0.177201	0	0	0	3	1.57024e+06	706275	1295724	727273	1004023	4747233	385.242	479.598	260.388	342.955	27.702	3089.67
BAF	10000	Medium-stringency QC	Ultra Large	Duplications	6	0.00141543	0.0376	0	0	0	1	1.43312e+07	8.24924e+06	1.34519e+07	1.39721e+07	5542688	24276363	213.262	191.965	161.907	337.684	32.375	443.091
BAF	100000	Low-stringency QC	All	All	61556	14.5213	5.54351	14	5	3	227	64600.4	248131	22400	55227	31	23572277	33.8191	104.436	18.7865	16.7035	0	11207.9
BAF	100000	Low-stringency QC	Small	All	52138	12.2996	5.13162	12	4	2	213	25084.8	24825	15575	29683	31	99966	23.4446	25.3876	17.477	11.93	0	801.215
BAF	100000	Low-stringency QC	Medium	All	8646	2.03963	1.43831	2	2	0	13	182587	82611	162162	91472.8	100057	499456	67.5623	71.7177	43.6635	64.746	0	889.7
BAF	100000	Low-stringency QC	Large	All	421	0.0993159	0.318972	0	0	0	3	687869	152982	639004	264270	500419	998187	233.751	185.347	199.003	270.01	10.657	811.027
BAF	100000	Low-stringency QC	Very Large	All	326	0.0769049	0.280282	0	0	0	3	1.84284e+06	888854	1541932	527936	1004431	4986041	353.656	516.808	106.507	406.396	11.082	2921.5
BAF	100000	Low-stringency QC	Ultra Large	All	25	0.00589762	0.0765782	0	0	0	1	7986480	4.41156e+06	6557256	2312300	5057378	23572277	2462.81	3409.2	293.907	4604.71	22.715	11207.9
BAF	100000	Medium-stringency QC	All	All	13076	3.08469	1.92624	3	2	0	14	172811	435599	102762	126429	20045	23572277	79.6558	212.491	48.087	47.3065	0	11207.9
BAF	100000	Medium-stringency QC	Small	All	6395	1.50861	1.29848	1	2	0	10	54540.5	22915.4	51764	41863.5	20045	99966	46.4585	26.269	41.528	27.795	0	272.661
BAF	100000	Medium-stringency QC	Medium	All	6088	1.43619	1.24476	1	2	0	8	190892	84342.5	168539	95096	100057	499456	81.0234	68.4638	60.3695	65.5853	0	889.7
BAF	100000	Medium-stringency QC	Large	All	354	0.0835103	0.290009	0	0	0	3	684559	153347	627982	261400	500419	998187	250.6	188.375	213.6	300.615	10.95	811.027
BAF	100000	Medium-stringency QC	Very Large	All	224	0.0528427	0.233044	0	0	0	3	1.62534e+06	635738	1541932	345239	1004431	4859641	458.577	578.385	236.892	625.002	18.326	2921.5
BAF	100000	Medium-stringency QC	Ultra Large	All	15	0.00353857	0.0593875	0	0	0	1	9.48879e+06	5.19122e+06	7290966	3951251	5426985	23572277	3984.85	3703	4537.69	4804.79	22.715	11207.9
BAF	100000	Low-stringency QC	All	Deletions	41330	9.74994	4.90882	9	5	0	209	45714.1	164716	17003	41219	31	17447624	32.5361	116.95	19.03	14.7387	0	11207.9
BAF	100000	Low-stringency QC	Small	Deletions	36805	8.68247	4.72042	8	5	0	206	23406.9	24671.7	12755	27937	31	99962	24.9226	26.8756	18.33	12.06	0	801.215
BAF	100000	Low-stringency QC	Medium	Deletions	4340	1.02383	0.983175	1	2	0	7	171833	73869	157540	73202	100057	497465	67.3332	77.5729	38.793	67.8467	1.713	793.675
BAF	100000	Low-stringency QC	Large	Deletions	82	0.0193442	0.13945	0	0	0	2	640193	139299	591266	200928	500419	956590	286.995	217.094	290.725	341.176	21.886	811.027
BAF	100000	Low-stringency QC	Very Large	Deletions	94	0.022175	0.14727	0	0	0	1	1.68099e+06	616174	1522678	175603	1008662	4859641	575.993	685.438	254.293	937.901	17.065	2786.52
BAF	100000	Low-stringency QC	Ultra Large	Deletions	9	0.00212314	0.0460341	0	0	0	1	7.95657e+06	3.6645e+06	6834477	1094613	5426985	17447624	6393.3	2749.4	4857.12	4013.44	3262.78	11207.9
BAF	100000	Medium-stringency QC	All	Deletions	6270	1.47912	1.23958	1	1	0	7	141377	380782	83542	119478	20068	17447624	87.9881	284.659	53.463	46.9215	9.291	11207.9
BAF	100000	Medium-stringency QC	Small	Deletions	3456	0.815287	0.925029	1	1	0	7	50409.2	21793.3	47120	39154.8	20068	99834	54.2269	28.0806	47.685	25.963	9.291	272.661
BAF	100000	Medium-stringency QC	Medium	Deletions	2677	0.631517	0.779702	0	1	0	5	183370	75455.1	167069	56358	100057	492365	87.4036	69.503	70.421	70.34	9.401	540.316
BAF	100000	Medium-stringency QC	Large	Deletions	63	0.014862	0.122949	0	0	0	2	623278	135858	558639	148840	500419	951771	346.335	206.316	336.365	253.577	28.817	811.027
BAF	100000	Medium-stringency QC	Very Large	Deletions	65	0.0153338	0.122891	0	0	0	1	1.69947e+06	662363	1541932	280969	1008662	4859641	783.673	704.899	707.195	1257.19	20.989	2786.52
BAF	100000	Medium-stringency QC	Ultra Large	Deletions	9	0.00212314	0.0460341	0	0	0	1	7.95657e+06	3.6645e+06	6834477	1094613	5426985	17447624	6393.3	2749.4	4857.12	4013.44	3262.78	11207.9
BAF	100000	Low-stringency QC	All	Duplications	20226	4.77141	2.63885	4	3	0	33	103193	360175	31241	82878.2	77	23572277	36.4408	72.3605	18.0725	22.2755	0	2921.5
BAF	100000	Low-stringency QC	Small	Duplications	15333	3.61713	2.31282	3	3	0	25	29112.4	24729.7	21846	30932	77	99966	19.8968	20.9776	15.409	11.876	0	764.76
BAF	100000	Low-stringency QC	Medium	Duplications	4306	1.01581	1.03706	1	2	0	9	193426	89279.4	168105	103178	100136	499456	67.7933	65.2953	46.7515	58.8927	0	889.7
BAF	100000	Low-stringency QC	Large	Duplications	339	0.0799717	0.284029	0	0	0	2	699402	154099	654294	267278	500419	998187	220.872	174.755	177.625	249.898	10.657	793.155
BAF	100000	Low-stringency QC	Very Large	Duplications	232	0.0547299	0.239603	0	0	0	3	1.90842e+06	971455	1.56438e+06	913168	1004431	4986041	263.572	397.944	100.53	333.555	11.082	2921.5
BAF	100000	Low-stringency QC	Ultra Large	Duplications	16	0.00377448	0.0613279	0	0	0	1	8.0033e+06	4.89656e+06	6.01881e+06	2.38817e+06	5057378	23572277	251.907	285.489	198.105	203.386	22.715	989.064
BAF	100000	Medium-stringency QC	All	Duplications	6806	1.60557	1.34007	1	1	0	9	201770	478803	115072	141935	20045	23572277	71.9796	109.47	43.026	44.7892	0	2921.5
BAF	100000	Medium-stringency QC	Small	Duplications	2939	0.693324	0.852407	0	1	0	7	59398.5	23251	57857	39028.5	20045	99966	37.3235	20.4951	32.665	25.816	0	209.16
BAF	100000	Medium-stringency QC	Medium	Duplications	3411	0.804671	0.923996	1	1	0	5	196796	90282.7	172007	100251	100257	499456	76.016	67.2244	54.162	59.885	0	889.7
BAF	100000	Medium-stringency QC	Large	Duplications	291	0.0686483	0.261148	0	0	0	2	697826	153900	648875	265208	500419	998187	229.873	177.965	196.578	262.755	10.95	793.155
BAF	100000	Medium-stringency QC	Very Large	Duplications	159	0.0375088	0.197337	0	0	0	3	1.59504e+06	624129	1555346	370373	1004431	4760431	325.677	457.853	132.431	392.693	18.326	2921.5
BAF	100000	Medium-stringency QC	Ultra Large	Duplications	6	0.00141543	0.0376	0	0	0	1	1.17871e+07	6.58834e+06	1.03794e+07	6.37386e+06	5738584	23572277	372.185	443.597	156.652	679.366	22.715	989.064
BAF	1000000	Low-stringency QC	All	All	65518	15.456	5.3097	15	6	3	202	59339.9	257051	19667	43176.5	27	24408527	31.9777	101.361	18.272	14.0507	0	11196.4
BAF	1000000	Low-stringency QC	Small	All	56193	13.2562	4.88064	13	6	2	185	23741.9	23196.9	15281	30865	27	99966	22.1453	23.2766	17.136	10.089	0	760.765
BAF	1000000	Low-stringency QC	Medium	All	8627	2.03515	1.43687	2	2	0	14	182644	85275.5	156714	82784	100067	499268	66.6297	71.7347	39.327	58.893	0	911.986
BAF	1000000	Low-stringency QC	Large	All	451	0.106393	0.327667	0	0	0	3	697201	151120	668385	276637	500739	999555	229.522	194.509	192.499	290.072	5.984	1011.58
BAF	1000000	Low-stringency QC	Very Large	All	223	0.0526067	0.248292	0	0	0	5	1.99476e+06	1.08713e+06	1427454	1.37539e+06	1001049	4854656	498.284	582.463	293.804	575.48	16.307	3076.07
BAF	1000000	Low-stringency QC	Ultra Large	All	24	0.00566171	0.0750399	0	0	0	1	9.11479e+06	5.8018e+06	6.68184e+06	3.73708e+06	5229001	24408527	2552.62	3436.3	273.434	4482.18	30.1	11196.4
BAF	1000000	Medium-stringency QC	All	All	12557	2.96226	1.91267	3	2	0	12	170202	476239	105266	129755	20051	24408527	79.6675	203.509	47.619	48.125	0	11196.4
BAF	1000000	Medium-stringency QC	Small	All	6102	1.43949	1.26728	1	2	0	8	53455.6	22294.1	49807	36751	20051	99966	46.8215	26.4543	41.7875	29.9337	0.79	226.169
BAF	1000000	Medium-stringency QC	Medium	All	5912	1.39467	1.24308	1	2	0	7	194759	86781.5	170620	86058.5	100067	498711	79.6311	71.2924	55.9585	70.8845	0	911.986
BAF	1000000	Medium-stringency QC	Large	All	375	0.0884643	0.294605	0	0	0	3	699150	156041	663114	290364	500739	999555	251.734	198.281	238.317	303.391	10.402	1011.58
BAF	1000000	Medium-stringency QC	Very Large	All	154	0.0363293	0.192108	0	0	0	2	1.59111e+06	732728	1.33719e+06	491819	1001049	4854656	639.986	630.124	433.848	619.265	22.536	3076.07
BAF	1000000	Medium-stringency QC	Ultra Large	All	14	0.00330267	0.0573806	0	0	0	1	1.08871e+07	6.7848e+06	7.46144e+06	7.75487e+06	5427127	24408527	3638.8	3582.81	3819.91	4494.55	30.1	11196.4
BAF	1000000	Low-stringency QC	All	Deletions	43730	10.3161	4.63476	10	5	1	186	40389.1	155484	15198	35385	27	17447624	30.5762	113.585	18.5215	12.528	0	11196.4
BAF	1000000	Low-stringency QC	Small	Deletions	39666	9.3574	4.43631	9	4	1	179	21682.3	22512.5	12567	27732	27	99867	23.2392	24.4995	17.806	9.95275	0	760.765
BAF	1000000	Low-stringency QC	Medium	Deletions	3898	0.919556	0.935076	1	1	0	7	170897	79420.2	139456	71185	100155	496381	71.8018	79.8568	38.924	63.7227	2.396	768.581
BAF	1000000	Low-stringency QC	Large	Deletions	102	0.0240623	0.157812	0	0	0	2	651285	132181	598215	194652	501909	950604	252.145	227.625	236.609	341.526	16.616	1011.58
BAF	1000000	Low-stringency QC	Very Large	Deletions	55	0.0129748	0.113179	0	0	0	1	1854946	868239	1447324	834930	1009805	4854656	954.141	718.42	869.502	1025.39	21.096	2816.98
BAF	1000000	Low-stringency QC	Ultra Large	Deletions	9	0.00212314	0.0460341	0	0	0	1	7.95068e+06	3.66444e+06	6828937	1048279	5427127	17447624	6356.67	2773.78	4842.46	4075.22	3140.25	11196.4
BAF	1000000	Medium-stringency QC	All	Deletions	5855	1.38122	1.22156	1	2	0	8	138220	377613	80602	115776	20161	17447624	89.158	272.602	54.033	46.7925	10.397	11196.4
BAF	1000000	Medium-stringency QC	Small	Deletions	3371	0.795235	0.912948	1	1	0	7	50508.8	21964.8	45484	35702.5	20161	99867	55.1389	27.5559	48.924	28.5815	11.07	226.169
BAF	1000000	Medium-stringency QC	Medium	Deletions	2348	0.553904	0.746777	0	1	0	4	186739	80471	168251	68946	100155	492365	91.4341	75.7687	69.234	84.3805	10.397	623.685
BAF	1000000	Medium-stringency QC	Large	Deletions	79	0.0186365	0.136987	0	0	0	2	643022	137660	593686	186461	501909	950604	293.404	235.203	286.599	369.464	16.616	1011.58
BAF	1000000	Medium-stringency QC	Very Large	Deletions	49	0.0115593	0.106904	0	0	0	1	1.73423e+06	756119	1434468	674371	1009805	4854656	1015.33	709.412	870.228	848.693	35.031	2816.98
BAF	1000000	Medium-stringency QC	Ultra Large	Deletions	8	0.00188724	0.0434065	0	0	0	1	8.09662e+06	3.88939e+06	7.06148e+06	1.4091e+06	5427127	17447624	6066.2	2815.17	4792.44	2232.34	3140.25	11196.4
BAF	1000000	Low-stringency QC	All	Duplications	21788	5.13989	2.79469	5	4	0	30	97375.4	384718	32920	81237	27	24408527	34.7907	70.6347	17.5085	18.3505	0	3076.07
BAF	1000000	Low-stringency QC	Small	Duplications	16527	3.8988	2.47191	4	3	0	28	28685.4	24054	21163	31148.5	27	99966	19.5196	19.795	15.293	10.715	0	757.271
BAF	1000000	Low-stringency QC	Medium	Duplications	4729	1.11559	1.08872	1	2	0	10	192328	88660.7	169086	92330	100067	499268	62.3664	63.9678	39.723	55.808	0	911.986
BAF	1000000	Low-stringency QC	Large	Duplications	349	0.0823307	0.287487	0	0	0	2	710621	153823	677326	283741	500739	999555	222.91	183.552	189.407	280.755	5.984	914.675
BAF	1000000	Low-stringency QC	Very Large	Duplications	168	0.039632	0.220119	0	0	0	5	2.04053e+06	1.14839e+06	1414649	1960024	1001049	4625110	349.045	439.614	230.2	355.615	16.307	3076.07
BAF	1000000	Low-stringency QC	Ultra Large	Duplications	15	0.00353857	0.0593875	0	0	0	1	9.81326e+06	6.79947e+06	6211827	8.08809e+06	5229001	24408527	270.196	344	201.796	201.972	30.1	1337.48
BAF	1000000	Medium-stringency QC	All	Duplications	6702	1.58103	1.32816	1	1	0	10	198143	546563	126623	142738	20051	24408527	71.3764	111.969	40.3225	45.6452	0	3076.07
BAF	1000000	Medium-stringency QC	Small	Duplications	2731	0.644256	0.813341	0	1	0	5	57093	22164	54138	35797	20051	99966	36.555	20.8752	31.132	25.159	0.79	208.174
BAF	1000000	Medium-stringency QC	Medium	Duplications	3564	0.840764	0.949593	1	1	0	6	200043	90322	177262	95921	100067	498711	71.8551	67.068	48.623	60.5838	0	911.986
BAF	1000000	Medium-stringency QC	Large	Duplications	296	0.0698278	0.259474	0	0	0	2	714130	157449	677255	313135	500739	999555	240.613	186.086	219.799	281.495	10.402	914.675
BAF	1000000	Medium-stringency QC	Very Large	Duplications	105	0.02477	0.156952	0	0	0	2	1.52432e+06	715420	1262954	398834	1001049	4625110	464.825	504.479	353.511	339.599	22.536	3076.07
BAF	1000000	Medium-stringency QC	Ultra Large	Duplications	6	0.00141543	0.0376	0	0	0	1	1.46078e+07	8.33293e+06	13542529	14120687	5590574	24408527	402.269	531.032	127.636	547.133	30.1	1337.48
BAF	50	Low-stringency QC	All	All	24950	5.88582	2.78728	6	3	0	69	82836.5	281638	29464	70121	31	17412444	35.7257	99.5482	18.2905	18.4175	0	6324.35
BAF	50	Low-stringency QC	Small	All	19844	4.68129	2.52736	4	3	0	63	29084.8	24991.8	21382.5	32168	31	99901	21.7487	21.1824	16.314	10.8147	0	365.824
BAF	50	Low-stringency QC	Medium	All	4629	1.092	1.03571	1	2	0	6	189456	92285.6	155161	103400	100031	499751	62.2803	54.5953	43.53	53.982	0	768.473
BAF	50	Low-stringency QC	Large	All	288	0.0679406	0.262684	0	0	0	2	669479	143912	621618	257495	500739	998187	212.012	129.568	194.479	206.652	15.006	583.538
BAF	50	Low-stringency QC	Very Large	All	170	0.0401038	0.200978	0	0	0	2	1.66948e+06	900590	1295724	422038	1001893	4853798	431.038	378.911	315.269	373.471	32.797	2365.77
BAF	50	Low-stringency QC	Ultra Large	All	19	0.00448219	0.0668068	0	0	0	1	7.1577e+06	3.30047e+06	5576291	2.18978e+06	5198473	17412444	1954.96	2145	1474.07	2625.2	51.765	6324.35
BAF	50	Medium-stringency QC	All	All	5632	1.32862	1.17922	1	2	0	8	224521	510464	121014	133389	20213	17412444	90.5907	195.706	54.4235	52.9537	0	6324.35
BAF	50	Medium-stringency QC	Small	All	2147	0.506487	0.728243	0	1	0	5	64463.6	22103.5	64374	35579.5	20213	99857	47.5857	22.1264	43.919	25.561	9.869	190.25
BAF	50	Medium-stringency QC	Medium	All	3069	0.723992	0.853479	1	1	0	5	201351	101089	162162	122475	100155	499751	79.6995	56.8875	62.977	62.385	0	768.473
BAF	50	Medium-stringency QC	Large	All	258	0.0608634	0.245919	0	0	0	2	666054	144527	612060	246478	500739	998187	225.09	128.569	206.356	206.718	15.006	583.538
BAF	50	Medium-stringency QC	Very Large	All	145	0.0342062	0.1869	0	0	0	2	1.59832e+06	792685	1295724	427045	1001893	4853798	475.38	382.99	342.732	373.175	32.797	2365.77
BAF	50	Medium-stringency QC	Ultra Large	All	13	0.00306676	0.0552999	0	0	0	1	8.0426e+06	3.69499e+06	6834477	2191379	5241670	17412444	2803.01	2105.68	2425.53	2170.08	51.765	6324.35
BAF	50	Low-stringency QC	All	Deletions	13543	3.19486	2.17991	3	2	0	63	59663.1	256947	22820	49290.5	31	17412444	32.9393	117.968	17.68	14.3595	0.193	6324.35
BAF	50	Low-stringency QC	Small	Deletions	11709	2.76221	2.05081	3	3	0	61	26603.3	24307.7	19046	29387	31	99834	22.8145	23.7244	16.513	10.021	0.193	365.824
BAF	50	Low-stringency QC	Medium	Deletions	1734	0.409059	0.630492	0	1	0	4	182941	88687.5	147675	90572.8	100031	498927	60.6131	48.787	43.327	50.0867	1.126	319.273
BAF	50	Low-stringency QC	Large	Deletions	44	0.0103798	0.101363	0	0	0	1	641310	143505	595998	199482	503322	950733	217.543	108.209	199.727	161.732	36.317	441.71
BAF	50	Low-stringency QC	Very Large	Deletions	47	0.0110875	0.104724	0	0	0	1	1.69548e+06	778377	1407784	528452	1005726	4853798	657.73	379.286	594.07	543.749	175.236	1616.37
BAF	50	Low-stringency QC	Ultra Large	Deletions	9	0.00212314	0.0460341	0	0	0	1	7.93283e+06	3.65855e+06	6834477	1156746	5425714	17412444	3708.19	1826.17	2750.83	3272.46	1474.07	6324.35
BAF	50	Medium-stringency QC	All	Deletions	2210	0.521349	0.720465	0	1	0	5	205424	607154	103777	107978	20213	17412444	96.2201	278.313	56.768	45.168	11.553	6324.35
BAF	50	Medium-stringency QC	Small	Deletions	1057	0.249351	0.49762	0	0	0	3	65242.6	19536.9	64374	32143	20213	99722	52.4077	23.2231	47.922	26.579	11.553	141.829
BAF	50	Medium-stringency QC	Medium	Deletions	1059	0.249823	0.501634	0	0	0	3	199202	99963.8	159016	119198	100155	498927	80.7455	50.5021	68.754	56.752	13.538	319.273
BAF	50	Medium-stringency QC	Large	Deletions	40	0.00943619	0.096692	0	0	0	1	642687	146394	595998	198505	503322	950733	228.131	105.062	204.055	160.135	36.317	441.71
BAF	50	Medium-stringency QC	Very Large	Deletions	45	0.0106157	0.102496	0	0	0	1	1.71038e+06	792462	1419499	701072	1005726	4853798	649.846	385.498	573.4	518.794	175.236	1616.37
BAF	50	Medium-stringency QC	Ultra Large	Deletions	9	0.00212314	0.0460341	0	0	0	1	7.93283e+06	3.65855e+06	6834477	1156746	5425714	17412444	3708.19	1826.17	2750.83	3272.46	1474.07	6324.35
BAF	50	Low-stringency QC	All	Duplications	11407	2.69096	1.87751	2	3	0	29	110349	306139	40892	96947	198	14572792	39.0339	71.6491	19.161	24.5265	0	2365.77
BAF	50	Low-stringency QC	Small	Duplications	8135	1.91908	1.63976	2	2	0	26	32656.7	25526.1	24050	32588	198	99901	20.2146	16.7467	15.849	12.4145	0	334.388
BAF	50	Low-stringency QC	Medium	Duplications	2895	0.682944	0.82176	0	1	0	5	193359	94174.5	162162	106496	100105	499751	63.2789	57.7806	43.681	57.269	0	768.473
BAF	50	Low-stringency QC	Large	Duplications	244	0.0575607	0.241883	0	0	0	2	674558	143690	623020	262853	500739	998187	211.015	133.226	192.791	212.709	15.006	583.538
BAF	50	Low-stringency QC	Very Large	Duplications	123	0.0290163	0.169272	0	0	0	2	1.65955e+06	945894	1267144	361056	1001893	4641996	344.416	342.463	269.294	263.024	32.797	2365.77
BAF	50	Low-stringency QC	Ultra Large	Duplications	10	0.00235905	0.0485184	0	0	0	1	6.46008e+06	2.95752e+06	5267958	273770	5198473	14572792	377.048	630.37	116.132	60.6412	51.765	2040.55
BAF	50	Medium-stringency QC	All	Duplications	3422	0.807266	0.899575	1	1	0	5	236854	436444	136404	158292	20557	14572792	86.9551	113.989	52.5445	59.086	0	2365.77
BAF	50	Medium-stringency QC	Small	Duplications	1090	0.257136	0.512174	0	0	0	4	63708.2	24320.6	64820	42395.2	20557	99857	42.9098	19.9335	40.1655	23.6852	9.869	190.25
BAF	50	Medium-stringency QC	Medium	Duplications	2010	0.474168	0.690549	0	1	0	4	202483	101683	162162	121562	100301	499751	79.1484	59.9836	59.6305	65.3075	0	768.473
BAF	50	Medium-stringency QC	Large	Duplications	218	0.0514272	0.225126	0	0	0	2	670341	144110	617682	254454	500739	998187	224.532	132.632	206.356	218.563	15.006	583.538
BAF	50	Medium-stringency QC	Very Large	Duplications	100	0.0235905	0.153334	0	0	0	2	1.5479e+06	791567	1.24571e+06	342668	1001893	4641996	396.871	356.713	309.045	284.816	32.797	2365.77
BAF	50	Medium-stringency QC	Ultra Large	Duplications	4	0.000943619	0.0307075	0	0	0	1	8.28961e+06	4.33601e+06	6.67198e+06	3.97631e+06	5241670	14572792	766.336	923.983	486.512	1048.73	51.765	2040.55
BAF	500	Low-stringency QC	All	All	37275	8.79335	3.90867	8	4	0	151	73513.3	257421	26567	64933.5	31	17412444	36.9061	113.84	19.035	18.21	0	9066.04
BAF	500	Low-stringency QC	Small	All	30267	7.14013	3.61916	7	4	0	142	26442.1	24610.7	17940	29070	31	99923	23.4815	26.3907	17.243	12.0075	0	571.861
BAF	500	Low-stringency QC	Medium	All	6446	1.52064	1.23347	1	1	0	9	184607	82277.2	162162	84558	100085	498562	67.1272	65.1445	48.177	63.163	0	1018.94
BAF	500	Low-stringency QC	Large	All	331	0.0780845	0.282055	0	0	0	3	670633	148053	622058	233263	500056	997355	254.689	172.847	236.125	270.527	9.694	755.175
BAF	500	Low-stringency QC	Very Large	All	210	0.04954	0.222388	0	0	0	2	1.78348e+06	978178	1325797	815376	1001669	4851368	455.936	499.117	279.241	511.982	9.238	3102.9
BAF	500	Low-stringency QC	Ultra Large	All	21	0.004954	0.0702184	0	0	0	1	7.30468e+06	3.34705e+06	5876193	1940802	5117677	17412444	2486.14	3023.32	531.255	3612.39	43.616	9066.04
BAF	500	Medium-stringency QC	All	All	8715	2.05591	1.51318	2	2	0	10	185952	433286	113668	122967	20108	17412444	89.4553	221.604	54.467	49.613	0	9066.04
BAF	500	Medium-stringency QC	Small	All	3835	0.904695	0.999941	1	1	0	7	58514.1	22989.3	57389	38394	20108	99923	49.4934	27.1704	44.748	29.3095	0	202.335
BAF	500	Medium-stringency QC	Medium	All	4418	1.04223	1.03609	1	2	0	6	190717	89481.9	162162	88800.8	100085	498562	84.253	67.3242	64.024	64.7147	8.276	1018.94
BAF	500	Medium-stringency QC	Large	All	288	0.0679406	0.260881	0	0	0	3	661513	143233	608839	227722	500056	997355	271.613	171.515	252.046	277.39	16.176	755.175
BAF	500	Medium-stringency QC	Very Large	All	161	0.0379807	0.196047	0	0	0	2	1.57114e+06	737759	1303304	443234	1001669	4847197	549.586	520.792	409.089	477.1	9.238	3102.9
BAF	500	Medium-stringency QC	Ultra Large	All	13	0.00306676	0.0552999	0	0	0	1	8.47021e+06	3.84015e+06	6834477	2136537	5425714	17412444	3912.17	3073.85	3490.99	2959.74	43.616	9066.04
BAF	500	Low-stringency QC	All	Deletions	21815	5.14626	3.28429	5	4	0	141	52945.1	208486	20271	43351	31	17412444	34.441	133.458	18.698	14.887	0	9066.04
BAF	500	Low-stringency QC	Small	Deletions	18832	4.44256	3.16033	4	3	0	139	23821.5	23934	14908.5	28167	31	99846	24.4545	29.3764	17.717	11.0683	0	565.16
BAF	500	Low-stringency QC	Medium	Deletions	2850	0.672328	0.793417	0	1	0	4	174946	73597	151440	41288	100107	486638	64.859	61.8557	50.2655	64.4133	8.79	480.234
BAF	500	Low-stringency QC	Large	Deletions	69	0.0162774	0.128406	0	0	0	2	667790	168819	592520	246118	500495	982056	219.297	175.633	192.986	281.874	18.406	639.308
BAF	500	Low-stringency QC	Very Large	Deletions	55	0.0129748	0.113179	0	0	0	1	1.64025e+06	741368	1403211	457081	1005771	4847197	787.928	597.367	670.275	921.189	9.238	2323.2
BAF	500	Low-stringency QC	Ultra Large	Deletions	9	0.00212314	0.0460341	0	0	0	1	7.94465e+06	3.65338e+06	6834477	1083341	5425714	17412444	5276.26	2613.06	3873.08	4665.84	2139.91	9066.04
BAF	500	Medium-stringency QC	All	Deletions	3631	0.85657	0.930171	1	1	0	5	166044	482197	95815	99282	20108	17412444	99.9247	312.004	60.356	43.551	9.238	9066.04
BAF	500	Medium-stringency QC	Small	Deletions	1862	0.439255	0.675903	0	1	0	5	58319.5	22297.1	57240	36581.8	20108	99807	57.1485	29.1975	49.89	28.6142	10.018	202.335
BAF	500	Medium-stringency QC	Medium	Deletions	1652	0.389715	0.614093	0	1	0	3	182805	86372.3	151391	80469.5	100155	486638	92.9496	61.8538	72.424	56.7202	14.693	480.234
BAF	500	Medium-stringency QC	Large	Deletions	57	0.0134466	0.117221	0	0	0	2	625811	133308	558639	134855	500495	950733	250.943	172.835	246.92	242.164	18.406	639.308
BAF	500	Medium-stringency QC	Very Large	Deletions	51	0.0120311	0.109038	0	0	0	1	1.66958e+06	762069	1419499	607452	1005771	4847197	805.353	597.52	670.275	878.71	9.238	2323.2
BAF	500	Medium-stringency QC	Ultra Large	Deletions	9	0.00212314	0.0460341	0	0	0	1	7.94465e+06	3.65338e+06	6834477	1083341	5425714	17412444	5276.26	2613.06	3873.08	4665.84	2139.91	9066.04
BAF	500	Low-stringency QC	All	Duplications	15460	3.64709	2.18408	3	3	0	22	102536	311452	36002	90899	99	14572792	40.3845	78.0617	19.7735	24.819	0	3102.9
BAF	500	Low-stringency QC	Small	Duplications	11435	2.69757	1.93245	2	3	0	21	30757.9	25098	23273	30921.5	99	99923	21.879	20.4494	16.461	14.118	0	571.861
BAF	500	Low-stringency QC	Medium	Duplications	3596	0.848313	0.930763	1	1	0	7	192263	87812.5	162606	89915.5	100085	498562	68.9248	67.5921	46.414	61.2607	0	1018.94
BAF	500	Low-stringency QC	Large	Duplications	262	0.061807	0.249495	0	0	0	2	671382	142430	626189	226040	500056	997355	264.01	171.228	240.998	287.752	9.694	755.175
BAF	500	Low-stringency QC	Very Large	Duplications	155	0.0365652	0.190211	0	0	0	2	1.8343e+06	1.04686e+06	1297801	1091787	1001669	4851368	338.132	399.535	213.717	351.041	10.902	3102.9
BAF	500	Low-stringency QC	Ultra Large	Duplications	12	0.00283086	0.0531367	0	0	0	1	6824708	3.17413e+06	5350164	612562	5117677	14572792	393.554	711.921	185.555	118.225	43.616	2618.61
BAF	500	Medium-stringency QC	All	Duplications	5084	1.19934	1.12781	1	2	0	7	200170	394096	121831	140555	20138	14572792	81.9781	120.559	48.654	52.0222	0	3102.9
BAF	500	Medium-stringency QC	Small	Duplications	1973	0.46544	0.691874	0	1	0	5	58697.7	23628.2	57493	40439	20138	99923	42.269	22.8741	38.321	27.974	0	198.895
BAF	500	Medium-stringency QC	Medium	Duplications	2766	0.652512	0.813865	0	1	0	5	195442	90976.3	163336	95782.2	100085	498562	79.0589	69.8854	55.876	66.6923	8.276	1018.94
BAF	500	Medium-stringency QC	Large	Duplications	231	0.054494	0.231137	0	0	0	2	670323	144497	625612	233190	500056	997355	276.713	171.18	253.514	282.905	16.176	755.175
BAF	500	Medium-stringency QC	Very Large	Duplications	110	0.0259495	0.160481	0	0	0	2	1.5255e+06	725204	1.23985e+06	371008	1001669	4646901	431.004	435.377	327.873	370.5	10.902	3102.9
BAF	500	Medium-stringency QC	Ultra Large	Duplications	4	0.000943619	0.0307075	0	0	0	1	9652726	4.54989e+06	9173476	7.16633e+06	5691160	14572792	842.944	1201.5	354.775	908.468	43.616	2618.61
BAF	5000	Low-stringency QC	All	All	50836	11.9925	4.90335	12	5	1	202	68148.5	266655	22485	54326	47	24275523	35.9115	103.482	19.3785	18.3155	0	9543.06
BAF	5000	Low-stringency QC	Small	All	42656	10.0628	4.45917	10	4	1	184	24726.2	24122.7	16059	30909.2	47	99943	23.3211	24.1744	17.5965	12.445	0	653.317
BAF	5000	Low-stringency QC	Medium	All	7532	1.77683	1.3459	2	2	0	15	192332	80082.1	170402	90527.2	100004	499189	74.9776	69.5047	54.315	64.0842	0	1027.09
BAF	5000	Low-stringency QC	Large	All	345	0.0813871	0.286111	0	0	0	3	664246	140018	623420	207779	500026	999899	279.099	174.318	261.827	241.654	2.766	797.398
BAF	5000	Low-stringency QC	Very Large	All	279	0.0658174	0.283508	0	0	0	5	1.95216e+06	1.06193e+06	1390819	1357637	1008863	4860619	409.378	528.357	201.293	448.089	5.993	2874.04
BAF	5000	Low-stringency QC	Ultra Large	All	24	0.00566171	0.0781211	0	0	0	2	7.80037e+06	4.55345e+06	6.39916e+06	1.78073e+06	5178413	24275523	2315.63	2894.47	479.691	4332.08	22.281	9543.06
BAF	5000	Medium-stringency QC	All	All	12483	2.9448	1.85716	3	2	0	12	171477	425370	106793	126788	20017	24275523	81.5619	195.596	50.026	48.944	0	9543.06
BAF	5000	Medium-stringency QC	Small	All	5944	1.40222	1.25822	1	2	0	8	57004.6	23071.8	57013	40582.5	20017	99943	46.6926	26.8074	41.946	29.584	0	249.697
BAF	5000	Medium-stringency QC	Medium	All	6036	1.42392	1.23072	1	2	0	7	193960	81111.8	171378	88468	100107	499091	82.182	67.3458	62.1635	64	0.652	1027.09
BAF	5000	Medium-stringency QC	Large	All	297	0.0700637	0.262575	0	0	0	3	660657	141217	617357	185099	500026	999899	295.248	175.26	278.03	246.571	18.713	797.398
BAF	5000	Medium-stringency QC	Very Large	All	191	0.0450578	0.21527	0	0	0	2	1.56986e+06	730772	1282192	427124	1008863	4860619	540.005	578.733	372.053	639.667	18.046	2874.04
BAF	5000	Medium-stringency QC	Ultra Large	All	15	0.00353857	0.0632361	0	0	0	2	8.99425e+06	5.44531e+06	6773925	1.74751e+06	5415982	24275523	3581.08	3029.96	3462.2	3706.23	22.281	9543.06
BAF	5000	Low-stringency QC	All	Deletions	31132	7.34418	4.246	7	4	0	186	46182.2	185956	16059	37551	47	17447624	34.3163	119.288	19.3495	15.4597	0	9543.06
BAF	5000	Low-stringency QC	Small	Deletions	27836	6.56664	4.06707	6	4	0	179	22148.5	23230.7	12889	26797	47	99943	24.7112	26.332	18.387	12.393	0	653.317
BAF	5000	Low-stringency QC	Medium	Deletions	3143	0.741448	0.834122	1	1	0	6	183237	73207	163739	70492	100155	496732	80.7589	77.5877	57.907	78.944	3.596	616.572
BAF	5000	Low-stringency QC	Large	Deletions	72	0.0169851	0.131044	0	0	0	2	618399	127825	558639	132828	502916	953570	304.101	201.641	291.294	286.266	25.936	781.53
BAF	5000	Low-stringency QC	Very Large	Deletions	72	0.0169851	0.131044	0	0	0	2	1.795e+06	879981	1.40864e+06	769754	1014411	4860619	762.78	717.271	677.716	1223.43	21.263	2794.08
BAF	5000	Low-stringency QC	Ultra Large	Deletions	9	0.00212314	0.0460341	0	0	0	1	7.94919e+06	3.66552e+06	6816340	1057753	5415982	17447624	5536.88	2237.67	4641.77	1966.94	3255.68	9543.06
BAF	5000	Medium-stringency QC	All	Deletions	5527	1.30385	1.16244	1	2	0	7	150773	401484	92889	109140	20017	17447624	91.5371	268.358	55.151	50.036	5.367	9543.06
BAF	5000	Medium-stringency QC	Small	Deletions	2920	0.688842	0.8644	0	1	0	6	56581.4	22703.2	56990.5	39592.5	20017	99943	56.0976	28.8731	50.098	27.616	5.367	249.697
BAF	5000	Medium-stringency QC	Medium	Deletions	2475	0.583864	0.75001	0	1	0	4	184576	73815.2	163739	58373	100155	489526	88.7474	71.409	73.367	81.9565	8.313	537.853
BAF	5000	Medium-stringency QC	Large	Deletions	62	0.0146261	0.122014	0	0	0	2	617362	130232	558639	109384	504070	953570	329.949	199.835	314.332	221.757	32.135	781.53
BAF	5000	Medium-stringency QC	Very Large	Deletions	61	0.0143902	0.119107	0	0	0	1	1.66329e+06	796938	1399990	434800	1014411	4860619	855.442	715.825	771.865	1031.39	25.479	2794.08
BAF	5000	Medium-stringency QC	Ultra Large	Deletions	9	0.00212314	0.0460341	0	0	0	1	7.94919e+06	3.66552e+06	6816340	1057753	5415982	17447624	5536.88	2237.67	4641.77	1966.94	3255.68	9543.06
BAF	5000	Low-stringency QC	All	Duplications	19704	4.64827	2.60832	4	3	0	31	102855	356163	33785	85145.2	60	24275523	38.4319	71.6596	19.451	25.137	0	2874.04
BAF	5000	Low-stringency QC	Small	Duplications	14820	3.49611	2.27963	3	3	0	23	29568	25007.3	21966	30753	60	99937	20.71	19.2171	16.112	13.0437	0	602.433
BAF	5000	Low-stringency QC	Medium	Duplications	4389	1.03539	1.03601	1	2	0	12	198846	84068.7	185074	91713	100004	499189	70.8376	62.7661	52.506	53.271	0	1027.09
BAF	5000	Low-stringency QC	Large	Duplications	273	0.064402	0.254	0	0	0	2	676338	140806	632928	220477	500026	999899	272.505	166.156	245.661	232.097	2.766	797.398
BAF	5000	Low-stringency QC	Very Large	Duplications	207	0.0488323	0.245243	0	0	0	4	2.00683e+06	1.11503e+06	1345940	1.84324e+06	1008863	4661634	286.455	374.936	171.205	337.519	5.993	2874.04
BAF	5000	Low-stringency QC	Ultra Large	Duplications	15	0.00353857	0.0632361	0	0	0	2	7.71107e+06	5.13442e+06	5892866	1376417	5178413	24275523	382.884	479.173	244.301	265.849	22.281	1657.84
BAF	5000	Medium-stringency QC	All	Duplications	6956	1.64095	1.33416	1	1	0	9	187928	442770	115852	149711	20017	24275523	73.636	106.298	45.5175	45.2507	0	2874.04
BAF	5000	Medium-stringency QC	Small	Duplications	3024	0.713376	0.863877	1	1	0	7	57413.1	23418.8	57176	40760	20017	99937	37.6111	20.9733	32.602	23.7057	0	201.685
BAF	5000	Medium-stringency QC	Medium	Duplications	3561	0.840057	0.933812	1	1	0	5	200483	85221.9	185702	90470	100107	499091	77.6189	63.9855	58.194	52.437	0.652	1027.09
BAF	5000	Medium-stringency QC	Large	Duplications	235	0.0554376	0.230912	0	0	0	2	672080	142046	632928	209138	500026	999899	286.094	167.455	268.691	236.332	18.713	797.398
BAF	5000	Medium-stringency QC	Very Large	Duplications	130	0.0306676	0.175151	0	0	0	2	1.52602e+06	696483	1.24243e+06	381562	1008863	4661634	391.993	431.108	317.183	393.615	18.046	2874.04
BAF	5000	Medium-stringency QC	Ultra Large	Duplications	6	0.00141543	0.0434244	0	0	0	2	1.05618e+07	7.52407e+06	6.39857e+06	6.57108e+06	5829986	24275523	647.38	693.643	423.604	1054.53	22.281	1657.84
BAF	50000	Low-stringency QC	All	All	58316	13.757	5.1795	13	5	2	210	66972.3	255513	21229	50113.5	31	23572277	34.6437	105.629	19.132	17.3487	0	10878
BAF	50000	Low-stringency QC	Small	All	48826	11.5183	4.77602	11	5	1	195	24155.4	23577	15525	27643	31	99848	23.5178	25.1537	17.6575	12.0985	0	782.685
BAF	50000	Low-stringency QC	Medium	All	8745	2.06299	1.44248	2	2	0	11	186313	81386.9	163651	91583	100031	499957	68.4782	70.6069	45.997	64.981	0	1001.27
BAF	50000	Low-stringency QC	Large	All	372	0.0877565	0.298397	0	0	0	3	664679	139139	625033	208666	500419	985169	261.758	177.438	245.639	265.15	17.788	809.008
BAF	50000	Low-stringency QC	Very Large	All	350	0.0825666	0.303784	0	0	0	5	1.90255e+06	916928	1543823	779402	1003195	4962566	327.759	497.081	77.8225	357.466	2.593	2968.56
BAF	50000	Low-stringency QC	Ultra Large	All	23	0.00542581	0.0734686	0	0	0	1	7.98641e+06	4.53679e+06	6557256	2.07446e+06	5244690	23572277	2655.4	3404.29	337.595	4554.17	28.341	10878
BAF	50000	Medium-stringency QC	All	All	13324	3.14319	1.99232	3	2	0	13	170089	418800	106472	126902	20011	23572277	78.2452	193.442	47.6635	47.5802	0	10878
BAF	50000	Medium-stringency QC	Small	All	6437	1.51852	1.30128	1	2	0	7	52953.5	22515.2	50737	38053	20011	99834	46.1461	26.435	41.113	26.242	0	308.762
BAF	50000	Medium-stringency QC	Medium	All	6327	1.49257	1.29101	1	2	0	8	191455	83023.4	170903	94744	100031	499957	80.0999	67.3483	59.937	66.4435	3.037	1001.27
BAF	50000	Medium-stringency QC	Large	All	316	0.0745459	0.27239	0	0	0	3	662136	138807	617470	196392	500739	985169	276.649	179.302	267.663	263.904	17.788	809.008
BAF	50000	Medium-stringency QC	Very Large	All	231	0.054494	0.237183	0	0	0	3	1.64641e+06	630062	1543449	584940	1003195	4855183	435.476	562.773	222.822	584.034	16.911	2968.56
BAF	50000	Medium-stringency QC	Ultra Large	All	13	0.00306676	0.0552999	0	0	0	1	9.57745e+06	5.55925e+06	7290966	3415048	5426985	23572277	3899.09	3464.4	4545.96	3914.78	28.341	10878
BAF	50000	Low-stringency QC	All	Deletions	38180	9.00684	4.62167	9	4	0	196	45824.3	173544	16231.5	34844	31	17441170	33.1652	119.579	19.206	15.3372	0	10878
BAF	50000	Low-stringency QC	Small	Deletions	33910	7.99953	4.41446	8	4	0	191	21716.4	22429.3	13660.5	26227	31	99604	24.8915	26.7735	18.468	12.5415	0	782.685
BAF	50000	Low-stringency QC	Medium	Deletions	4082	0.962963	0.970687	1	1	0	7	176334	74147.5	154886	61053	100031	499957	70.8239	78.4536	44.545	72.5817	2.361	779.354
BAF	50000	Low-stringency QC	Large	Deletions	79	0.0186365	0.136987	0	0	0	2	627111	131506	585867	145186	501909	951771	297.286	207.158	294.408	318.935	23.713	809.008
BAF	50000	Low-stringency QC	Very Large	Deletions	100	0.0235905	0.151787	0	0	0	1	1.72315e+06	656012	1522678	286515	1003989	4855183	528.736	673.046	71.5805	878.871	16.901	2788.27
BAF	50000	Low-stringency QC	Ultra Large	Deletions	9	0.00212314	0.0460341	0	0	0	1	7946237	3.6637e+06	6835699	1067245	5426985	17441170	6301.56	2657.43	4854	3962.97	3350.59	10878
BAF	50000	Medium-stringency QC	All	Deletions	6294	1.48478	1.25592	1	1	0	8	138643	372169	79276	116220	20011	17441170	86.1908	257.828	52.276	47.3635	7.469	10878
BAF	50000	Medium-stringency QC	Small	Deletions	3568	0.841708	0.934725	1	1	0	6	49449.5	21670.4	46076	37030	20011	99587	53.2776	28.5308	46.3985	24.0285	7.469	308.762
BAF	50000	Medium-stringency QC	Medium	Deletions	2586	0.61005	0.789324	0	1	0	5	184636	77897	165016	71313	100031	499957	90.1289	69.9922	73.689	74.8755	10.936	520.303
BAF	50000	Medium-stringency QC	Large	Deletions	66	0.0155697	0.125709	0	0	0	2	622144	132921	570838	141444	501909	951771	328.958	205.665	317.849	288.145	27.32	809.008
BAF	50000	Medium-stringency QC	Very Large	Deletions	66	0.0155697	0.123818	0	0	0	1	1.71077e+06	664975	1541932	610163	1003989	4855183	750.828	706.535	665.478	1238.26	18.673	2788.27
BAF	50000	Medium-stringency QC	Ultra Large	Deletions	8	0.00188724	0.0434065	0	0	0	1	8092776	3.88836e+06	7.06333e+06	1.42338e+06	5426985	17441170	6006.4	2678.57	4816.45	1781.9	3350.59	10878
BAF	50000	Low-stringency QC	All	Duplications	20136	4.75018	2.60696	4	3	0	37	107071	359890	33811.5	92569	91	23572277	37.4472	72.033	18.8795	23.0772	0	2968.56
BAF	50000	Low-stringency QC	Small	Duplications	14916	3.51875	2.31306	3	3	0	32	29700.4	25133.2	21001.5	32823.5	91	99848	20.3947	20.6756	15.9125	11.819	0	770.44
BAF	50000	Low-stringency QC	Medium	Duplications	4663	1.10002	1.0642	1	2	0	8	195048	86298.4	173854	98508.5	100401	498711	66.4248	62.8768	46.646	55.64	0	1001.27
BAF	50000	Low-stringency QC	Large	Duplications	293	0.0691201	0.262825	0	0	0	2	674808	139617	644836	224253	500419	985169	252.179	167.646	231.927	235.721	17.788	768.97
BAF	50000	Low-stringency QC	Very Large	Duplications	250	0.0589762	0.261253	0	0	0	4	1.9743e+06	994591	1558991	1.0491e+06	1003195	4962566	247.368	378.824	79.002	311.885	2.593	2968.56
BAF	50000	Low-stringency QC	Ultra Large	Duplications	14	0.00330267	0.0573806	0	0	0	1	8.01224e+06	5.1546e+06	5951350	1791038	5244690	23572277	311.437	382.065	240.296	218.275	28.341	1372.71
BAF	50000	Medium-stringency QC	All	Duplications	7030	1.65841	1.37525	1	1	0	9	198242	454712	119476	147641	20045	23572277	71.1313	106.324	42.797	44.925	0	2968.56
BAF	50000	Medium-stringency QC	Small	Duplications	2869	0.676811	0.845725	0	1	0	6	57311.1	22787.4	56939	39395	20045	99834	37.277	20.3426	32.314	24.246	0	195.666
BAF	50000	Medium-stringency QC	Medium	Duplications	3741	0.882519	0.968291	1	1	0	5	196169	86084.5	175256	96746	100419	498711	73.1673	64.5632	51.791	57.884	3.037	1001.27
BAF	50000	Medium-stringency QC	Large	Duplications	250	0.0589762	0.238593	0	0	0	2	672694	138660	636779	201720	500739	985169	262.839	169.447	245.639	252.438	17.788	768.97
BAF	50000	Medium-stringency QC	Very Large	Duplications	165	0.0389243	0.201796	0	0	0	3	1.62067e+06	615748	1543823	521983	1003195	4523046	309.335	436.224	113.532	359.296	16.911	2968.56
BAF	50000	Medium-stringency QC	Ultra Large	Duplications	5	0.00117952	0.034328	0	0	0	1	1.19529e+07	7.40236e+06	9714075	8276522	5603673	23572277	527.385	598.597	227.917	870.484	28.341	1372.71
BAF	500000	Low-stringency QC	All	All	63590	15.0012	5.46487	15	5	4	214	63423.1	269508	22652.5	49563	29	24388114	32.8959	103.265	18.539	14.9917	0	11277.3
BAF	500000	Low-stringency QC	Small	All	53714	12.6714	5.01087	12	5	3	198	24552.2	23791.6	16137	30872	29	99993	22.8229	23.4441	17.33	10.69	0	691.038
BAF	500000	Low-stringency QC	Medium	All	9122	2.15192	1.48313	2	2	0	14	181682	82594.5	155581	90939.8	100022	499450	64.0247	67.6871	39.2	56.376	0	924.044
BAF	500000	Low-stringency QC	Large	All	503	0.11866	0.346667	0	0	0	4	699946	155463	669077	289895	500419	999555	215.34	186.268	153.099	259.288	2.699	899.996
BAF	500000	Low-stringency QC	Very Large	All	218	0.0514272	0.238362	0	0	0	4	1.90647e+06	1.02576e+06	1415292	1.08132e+06	1000274	4854656	504.779	589.443	306.839	574.361	8.132	3071.11
BAF	500000	Low-stringency QC	Ultra Large	All	33	0.00778485	0.0905428	0	0	0	2	8766572	4.4478e+06	6811295	6860280	5231334	24388114	1925.78	3143.19	191.323	3245.85	21.456	11277.3
BAF	500000	Medium-stringency QC	All	All	12478	2.94362	1.89841	3	2	0	12	174476	454159	108150	130163	20011	24388114	80.691	205.761	48.8925	46.5838	0	11277.3
BAF	500000	Medium-stringency QC	Small	All	5912	1.39467	1.2621	1	2	0	7	55526.1	21860.5	52914	35922.2	20011	99993	47.4312	26.2805	43.026	29.0983	0	211.149
BAF	500000	Medium-stringency QC	Medium	All	5975	1.40953	1.23835	1	2	0	7	193583	84494.3	168326	88401	100022	499450	79.8214	69.3854	56.649	67.297	0	924.044
BAF	500000	Medium-stringency QC	Large	All	425	0.100259	0.316448	0	0	0	4	699883	160352	665475	309041	500731	999555	231.82	190.52	180.507	283.588	20.23	899.996
BAF	500000	Medium-stringency QC	Very Large	All	151	0.0356216	0.191626	0	0	0	2	1.60119e+06	747771	1324399	486360	1000274	4854656	650.43	635.527	408.459	695.84	19.163	3071.11
BAF	500000	Medium-stringency QC	Ultra Large	All	15	0.00353857	0.0593875	0	0	0	1	1.01969e+07	5.45113e+06	7628847	6227459	5426985	24388114	3518.56	3554.42	3290.47	4717.16	33.994	11277.3
BAF	500000	Low-stringency QC	All	Deletions	42415	10.0059	4.79851	10	5	1	198	42727.5	158831	17341	39642	29	17447624	31.3891	115.401	18.68	13.304	0	11277.3
BAF	500000	Low-stringency QC	Small	Deletions	38174	9.00543	4.61006	9	5	0	193	22556.6	23047.8	13609	29319	29	99867	23.9153	24.9725	17.917	10.7297	0	691.038
BAF	500000	Low-stringency QC	Medium	Deletions	4075	0.961312	0.959744	1	1	0	6	173742	77578.3	143584	72414	100063	494121	69.0547	72.9895	39.51	62.0185	2.393	639.374
BAF	500000	Low-stringency QC	Large	Deletions	100	0.0235905	0.154865	0	0	0	2	660883	140919	621842	216237	510152	951771	255.162	219.848	243.517	340.293	16.892	899.996
BAF	500000	Low-stringency QC	Very Large	Deletions	57	0.0134466	0.115191	0	0	0	1	1.85219e+06	873883	1501232	735304	1009805	4854656	944.548	700.11	853.982	992.404	19.163	2774.45
BAF	500000	Low-stringency QC	Ultra Large	Deletions	9	0.00212314	0.0460341	0	0	0	1	7949949	3.66458e+06	6843012	1086159	5426985	17447624	6408.1	2754.25	4950.29	4074.39	3290.47	11277.3
BAF	500000	Medium-stringency QC	All	Deletions	5762	1.35928	1.2097	1	2	0	7	144532	381229	85449	112785	20011	17447624	90.4193	275.85	55.389	46.9868	7.514	11277.3
BAF	500000	Medium-stringency QC	Small	Deletions	3176	0.749233	0.89654	1	1	0	6	53791.1	21252.3	49805	33634	20011	99867	56.0441	27.7005	50.3815	27.0587	7.514	211.149
BAF	500000	Medium-stringency QC	Medium	Deletions	2448	0.577495	0.75789	0	1	0	4	186703	80794	166097	69252.8	100063	492365	89.7742	72.2337	69.1705	79.5697	10.102	598.946
BAF	500000	Medium-stringency QC	Large	Deletions	79	0.0186365	0.136987	0	0	0	2	657849	147910	615222	222728	510152	951771	291.322	226.59	282.749	353.261	24.858	899.996
BAF	500000	Medium-stringency QC	Very Large	Deletions	51	0.0120311	0.109038	0	0	0	1	1.72993e+06	745286	1448284	689066	1009805	4854656	1004.65	688.079	879.167	846.8	19.163	2774.45
BAF	500000	Medium-stringency QC	Ultra Large	Deletions	8	0.00188724	0.0434065	0	0	0	1	8.08832e+06	3.89238e+06	7.05266e+06	1.43481e+06	5426985	17447624	6122.64	2798.47	4845.2	2296.35	3290.47	11277.3
BAF	500000	Low-stringency QC	All	Duplications	21175	4.99528	2.69497	5	3	0	32	104878	406230	34375	91597.5	77	24388114	35.9142	73.0382	18.196	20.1175	0	3071.11
BAF	500000	Low-stringency QC	Small	Duplications	15540	3.66596	2.30082	3	3	0	26	29454.5	24856.3	21962	32442	77	99993	20.1394	18.9144	15.8205	10.8945	0	620.082
BAF	500000	Low-stringency QC	Medium	Duplications	5047	1.19061	1.13235	1	2	0	10	188092	85906.2	162162	102034	100022	499450	59.9635	62.7956	39.061	52.416	0	924.044
BAF	500000	Low-stringency QC	Large	Duplications	403	0.0950696	0.306715	0	0	0	2	709639	157533	669077	301393	500419	999555	205.459	175.873	143.127	239.089	2.699	871.894
BAF	500000	Low-stringency QC	Very Large	Duplications	161	0.0379807	0.207735	0	0	0	4	1.92568e+06	1.07625e+06	1346111	1193742	1000274	4848283	349.085	454.286	221.568	337.924	8.132	3071.11
BAF	500000	Low-stringency QC	Ultra Large	Duplications	24	0.00566171	0.0781211	0	0	0	2	9.07281e+06	4.74282e+06	6.53327e+06	7011412	5231334	24388114	244.914	545.087	80.238	186.915	21.456	2698.97
BAF	500000	Medium-stringency QC	All	Duplications	6716	1.58434	1.33239	1	1	0	9	200166	507081	124350	140947	20050	24388114	72.3447	115.034	42.71	43.848	0	3071.11
BAF	500000	Medium-stringency QC	Small	Duplications	2736	0.645435	0.817472	0	1	0	6	57540.1	22381.7	56100	37876.2	20050	99993	37.4331	20.3909	33.439	25.0502	0	196.13
BAF	500000	Medium-stringency QC	Medium	Duplications	3527	0.832036	0.942471	1	1	0	6	198358	86660.9	174251	103192	100022	499450	72.9134	66.4775	49.621	54.951	0	924.044
BAF	500000	Medium-stringency QC	Large	Duplications	346	0.081623	0.281471	0	0	0	2	709480	161732	669077	321826	500731	999555	218.234	178.901	164.069	258.431	20.23	871.894
BAF	500000	Medium-stringency QC	Very Large	Duplications	100	0.0235905	0.154865	0	0	0	2	1.53554e+06	744172	1.26202e+06	392953	1000274	4506365	469.778	524.635	345.404	360.059	24.25	3071.11
BAF	500000	Medium-stringency QC	Ultra Large	Duplications	7	0.00165133	0.0406078	0	0	0	1	1.26067e+07	6.24143e+06	12509814	4430992	5590574	24388114	542.479	983.672	72.967	421.185	33.994	2698.97
BAF	5000000	Low-stringency QC	All	All	68995	16.2762	5.59549	16	6	5	209	64849.8	290868	21075	44359	31	25118618	31.2508	98.6478	18.087	13.7805	0	11292.4
BAF	5000000	Low-stringency QC	Small	All	59875	14.1248	5.14451	14	6	4	195	24476.8	23219.9	16137	29327	31	99937	21.803	19.793	17.078	10.555	0	572.872
BAF	5000000	Low-stringency QC	Medium	All	8178	1.92923	1.39986	2	2	0	10	190633	84103.9	163853	96721	100007	499435	68.97	71.4079	44.938	66.8402	0	927.227
BAF	5000000	Low-stringency QC	Large	All	499	0.117716	0.344258	0	0	0	3	692642	146044	665466	251367	500401	997803	204.295	189.179	139.822	303.508	5.899	915.905
BAF	5000000	Low-stringency QC	Very Large	All	410	0.0967209	0.328145	0	0	0	4	1.9752e+06	951403	1701451	1.01391e+06	1001049	4989446	299.31	494.143	64.004	300.162	1.781	3100.16
BAF	5000000	Low-stringency QC	Ultra Large	All	33	0.00778485	0.0905428	0	0	0	2	8.91834e+06	5.18301e+06	6769042	6522793	5001775	25118618	1878.81	3135.17	235.98	3019.41	22.394	11292.4
BAF	5000000	Medium-stringency QC	All	All	12696	2.99505	1.95772	3	2	0	12	182968	542825	96210.5	116630	20050	25118618	80.6215	203.053	48.3925	47.6267	0	11292.4
BAF	5000000	Medium-stringency QC	Small	All	6759	1.59448	1.36444	1	1	0	9	55139.2	23153.9	50867	38946	20050	99918	46.0441	25.3722	41.202	26.578	0	232.332
BAF	5000000	Medium-stringency QC	Medium	All	5262	1.24133	1.14952	1	2	0	7	191829	85877.8	162162	92341	100007	499435	88.0131	73.3339	66.308	72.3173	4.013	927.227
BAF	5000000	Medium-stringency QC	Large	All	384	0.0905874	0.299919	0	0	0	2	691421	148300	662936	251775	500739	997803	238.574	193.846	209.389	317.285	13.843	915.905
BAF	5000000	Medium-stringency QC	Very Large	All	273	0.064402	0.255851	0	0	0	3	1.76515e+06	672222	1644224	662193	1001049	4989446	389.797	566.672	88.924	467.381	15.937	3100.16
BAF	5000000	Medium-stringency QC	Ultra Large	All	18	0.00424628	0.0650327	0	0	0	1	1.07488e+07	6.2495e+06	7.83686e+06	6534306	5001775	25118618	2844.82	3493.4	1144.04	4553.08	27.608	11292.4
BAF	5000000	Low-stringency QC	All	Deletions	46602	10.9936	4.85769	11	5	0	191	40587.9	158363	15333	33037	31	17447624	29.6512	109.773	18.306	11.938	0	11292.4
BAF	5000000	Low-stringency QC	Small	Deletions	42988	10.1411	4.64323	10	4	0	187	22177.7	22253.5	12980.5	27223.2	31	99834	22.7527	20.6144	17.777	10.4145	0	572.872
BAF	5000000	Low-stringency QC	Medium	Deletions	3403	0.802784	0.885775	1	1	0	6	188161	82129.3	156258	101382	100100	494204	78.3264	80.8137	57.758	80.209	2.705	622.586
BAF	5000000	Low-stringency QC	Large	Deletions	119	0.0280727	0.170818	0	0	0	3	660586	117635	640615	164363	509732	950604	207.429	221.556	60.375	367.063	18.743	915.905
BAF	5000000	Low-stringency QC	Very Large	Deletions	83	0.0195801	0.143586	0	0	0	2	1.77846e+06	903460	1471921	941581	1006738	4853798	667.415	726.388	319.832	1168.23	22.58	3012.64
BAF	5000000	Low-stringency QC	Ultra Large	Deletions	9	0.00212314	0.0460341	0	0	0	1	7.95213e+06	3.66505e+06	6843012	1035529	5426985	17447624	6342.97	2864.6	4647.96	4231.46	3075.32	11292.4
BAF	5000000	Medium-stringency QC	All	Deletions	6097	1.43831	1.25431	1	2	0	8	130285	386548	70768	88968	20122	17447624	88.916	268.022	53.405	46.449	9.431	11292.4
BAF	5000000	Medium-stringency QC	Small	Deletions	4050	0.955414	1.01923	1	2	0	8	53465.9	22934.6	48458	38367	20122	99834	51.6135	26.4129	45.4925	26.1715	9.431	221.683
BAF	5000000	Medium-stringency QC	Medium	Deletions	1898	0.447747	0.66109	0	1	0	3	182917	86093.8	150542	88791	100100	492365	111.161	79.1151	85.5365	73.1285	10.991	622.586
BAF	5000000	Medium-stringency QC	Large	Deletions	81	0.0191083	0.136922	0	0	0	1	655543	121194	637538	176046	509732	950604	272.89	229.871	274.436	390.104	19.898	915.905
BAF	5000000	Medium-stringency QC	Very Large	Deletions	60	0.0141543	0.120121	0	0	0	2	1.88021e+06	875530	1573777	857660	1008662	4853798	861.868	736.952	752.233	1072.74	22.58	3012.64
BAF	5000000	Medium-stringency QC	Ultra Large	Deletions	8	0.00188724	0.0434065	0	0	0	1	8.09076e+06	3.89279e+06	7030004	1.40675e+06	5426985	17447624	6035.81	2899.61	4642.25	2193.7	3075.32	11292.4
BAF	5000000	Low-stringency QC	All	Duplications	22393	5.28261	3.12948	5	4	0	31	115341	452455	34211	82625	51	25118618	34.5798	69.9285	17.522	19.853	0	3100.16
BAF	5000000	Low-stringency QC	Small	Duplications	16887	3.98372	2.75968	3	3	0	26	30329.4	24563.2	23400	33484	51	99937	19.3853	17.296	15.252	11.0385	0	495.047
BAF	5000000	Low-stringency QC	Medium	Duplications	4775	1.12644	1.09011	1	2	0	8	192395	85448.2	170864	94374	100007	499435	62.302	63.0317	40.983	55.016	0	927.227
BAF	5000000	Low-stringency QC	Large	Duplications	380	0.0896438	0.297835	0	0	0	2	702680	152622	669651	277322	500401	997803	203.313	178.154	150.94	264.716	5.899	857.773
BAF	5000000	Low-stringency QC	Very Large	Duplications	327	0.0771408	0.294585	0	0	0	4	2.02514e+06	958101	1714900	1011462	1001049	4989446	205.876	361.069	58.204	180.458	1.781	3100.16
BAF	5000000	Low-stringency QC	Ultra Large	Duplications	24	0.00566171	0.0781211	0	0	0	2	9.28067e+06	5.67458e+06	6.56098e+06	6.63257e+06	5001775	25118618	204.745	314.22	74.371	200.627	22.394	1410.78
BAF	5000000	Medium-stringency QC	All	Duplications	6599	1.55674	1.34249	1	2	0	10	231643	651122	126623	141493	20050	25118618	72.958	113.305	42.481	44.3915	0	3100.16
BAF	5000000	Medium-stringency QC	Small	Duplications	2709	0.639066	0.826326	0	1	0	5	57640.8	23258.6	54869	40323	20050	99918	37.7179	21.158	32.557	25.078	0	232.332
BAF	5000000	Medium-stringency QC	Medium	Duplications	3364	0.793583	0.914771	1	1	0	6	196857	85358.8	175912	91038	100007	499435	74.9527	66.4024	51.495	61.2	4.013	927.227
BAF	5000000	Medium-stringency QC	Large	Duplications	303	0.0714791	0.264879	0	0	0	2	701012	153503	667322	272653	500739	997803	229.401	182.364	194.554	286.376	13.843	857.773
BAF	5000000	Medium-stringency QC	Very Large	Duplications	213	0.0502477	0.223816	0	0	0	3	1.73275e+06	601364	1707080	653872	1001049	4989446	256.819	424.284	64.291	306.436	15.937	3100.16
BAF	5000000	Medium-stringency QC	Ultra Large	Duplications	10	0.00235905	0.0485184	0	0	0	1	1.28752e+07	7.11918e+06	1.19853e+07	6.86653e+06	5001775	25118618	292.031	469.489	68.4275	143.216	27.608	1410.78
Distance	10	Low-stringency QC	All	All	22018	5.19415	2.58491	5	4	0	52	89166.1	296237	33717	72490	31	17412444	36.1446	96.9291	19.1285	19.7305	0	5645.07
Distance	10	Low-stringency QC	Small	All	17244	4.06794	2.3489	4	2	0	49	31019.3	25665.5	22820	34036.5	31	99901	21.8564	19.8952	16.536	11.7672	0	312.078
Distance	10	Low-stringency QC	Medium	All	4305	1.01557	0.988964	1	2	0	6	191909	94218.9	158552	107228	100031	499751	60.1375	50.2147	43.02	52.044	0.595	687.233
Distance	10	Low-stringency QC	Large	All	283	0.066761	0.258917	0	0	0	2	675179	146044	628197	270321	500739	996986	203.544	120.958	186.088	193.006	3.275	547.525
Distance	10	Low-stringency QC	Very Large	All	167	0.0393961	0.199351	0	0	0	2	1.64658e+06	865356	1301658	402952	1002432	4853798	408.543	348.433	319.159	326.304	28.395	2156.02
Distance	10	Low-stringency QC	Ultra Large	All	19	0.00448219	0.0668068	0	0	0	1	7.16535e+06	3.29035e+06	5597330	2.18891e+06	5198473	17412444	1801.01	1952.62	1406.51	2428.88	26.242	5645.07
Distance	10	Medium-stringency QC	All	All	5078	1.19792	1.12219	1	2	0	7	235702	534080	129144	151784	20213	17412444	88.8923	188.193	54.1525	50.4472	3.054	5645.07
Distance	10	Medium-stringency QC	Small	All	1865	0.439962	0.684982	0	1	0	4	65700.1	21498.1	66970	34348	20213	99857	46.1222	19.6268	43.749	23.891	3.993	162.319
Distance	10	Medium-stringency QC	Medium	All	2810	0.662892	0.814173	0	1	0	5	205191	103001	162162	124963	100155	499751	76.5343	52.115	61.014	59.2702	3.054	687.233
Distance	10	Medium-stringency QC	Large	All	249	0.0587403	0.241111	0	0	0	2	670865	146077	622918	265294	500739	996986	215.306	119.403	197.009	190.654	16.5	547.525
Distance	10	Medium-stringency QC	Very Large	All	141	0.0332626	0.18453	0	0	0	2	1.60307e+06	792617	1301802	413412	1002432	4853798	448.112	354.548	334.757	344.053	41.212	2156.02
Distance	10	Medium-stringency QC	Ultra Large	All	13	0.00306676	0.0552999	0	0	0	1	8.05378e+06	3.67851e+06	6827508	2027171	5425714	17412444	2578.55	1909.09	2274.95	2017.51	26.242	5645.07
Distance	10	Low-stringency QC	All	Deletions	11475	2.70701	1.95538	2	3	0	46	65984	278167	26541	55726	31	17412444	33.7687	116.786	18.763	16.0595	0	5645.07
Distance	10	Low-stringency QC	Small	Deletions	9796	2.31092	1.83062	2	2	0	45	29109.5	25382.5	22820	32572	31	99668	23.0246	22.3677	16.8745	11.044	0	312.078
Distance	10	Low-stringency QC	Medium	Deletions	1581	0.372965	0.598358	0	1	0	3	185496	90804.7	154751	94539	100031	491355	59.433	44.5386	43.04	46.431	1.107	307.215
Distance	10	Low-stringency QC	Large	Deletions	41	0.00967209	0.0978816	0	0	0	1	642595	142101	599477	184036	503322	950733	214.582	95.6572	197.824	141.68	38.504	428.011
Distance	10	Low-stringency QC	Very Large	Deletions	48	0.0113234	0.10582	0	0	0	1	1.68759e+06	771148	1405237	442606	1005726	4853798	593.476	349.246	539.145	480.013	79.681	1463.89
Distance	10	Low-stringency QC	Ultra Large	Deletions	9	0.00212314	0.0460341	0	0	0	1	7.93205e+06	3.65881e+06	6827508	1156746	5425714	17412444	3410.99	1626.36	2582.46	2799.84	1406.51	5645.07
Distance	10	Medium-stringency QC	All	Deletions	1971	0.464968	0.684306	0	1	0	5	218828	641223	107315	116983	20213	17412444	94.3872	268.829	55.635	41.1845	10.986	5645.07
Distance	10	Medium-stringency QC	Small	Deletions	890	0.209955	0.464182	0	0	0	3	65915.4	19446.8	64642	33023.2	20213	99630	50.4101	20.0662	47.5225	24.58	10.986	134.066
Distance	10	Medium-stringency QC	Medium	Deletions	989	0.23331	0.480938	0	0	0	3	201653	100354	161114	123451	100155	491355	76.1211	45.9703	64.958	51.505	11.428	307.215
Distance	10	Medium-stringency QC	Large	Deletions	37	0.00872847	0.0930286	0	0	0	1	636174	143194	592520	153719	503322	950733	222.31	93.8577	197.824	133.202	93.804	428.011
Distance	10	Medium-stringency QC	Very Large	Deletions	46	0.0108516	0.103617	0	0	0	1	1.70182e+06	784889	1407784	617631	1005726	4853798	586.175	354.835	502.341	477.843	79.681	1463.89
Distance	10	Medium-stringency QC	Ultra Large	Deletions	9	0.00212314	0.0460341	0	0	0	1	7.93205e+06	3.65881e+06	6827508	1156746	5425714	17412444	3410.99	1626.36	2582.46	2799.84	1406.51	5645.07
Distance	10	Low-stringency QC	All	Duplications	10543	2.48714	1.81929	2	2	0	26	114398	312794	43519	99759	198	14572792	38.7306	69.0244	19.675	25.222	0	2156.02
Distance	10	Low-stringency QC	Small	Duplications	7448	1.75702	1.5922	1	1	0	24	33531.2	25820.5	25416.5	34676	198	99901	20.3199	15.946	15.9595	13.0507	0	288.615
Distance	10	Low-stringency QC	Medium	Duplications	2724	0.642604	0.790091	0	1	0	4	195630	95965	162162	109630	100256	499751	60.5464	53.2359	42.9725	56.3465	0.595	687.233
Distance	10	Low-stringency QC	Large	Duplications	242	0.0570889	0.239052	0	0	0	2	680699	146269	631410	270258	500739	996986	201.674	124.808	183.654	201.135	3.275	547.525
Distance	10	Low-stringency QC	Very Large	Duplications	119	0.0280727	0.166622	0	0	0	2	1.63003e+06	903125	1267144	350263	1002432	4641996	333.948	320.446	271.263	274.714	28.395	2156.02
Distance	10	Low-stringency QC	Ultra Large	Duplications	10	0.00235905	0.0485184	0	0	0	1	6.47531e+06	2.93879e+06	5267958	345447	5198473	14572792	352.038	591.152	118.106	72.3587	26.242	1936.27
Distance	10	Medium-stringency QC	All	Duplications	3107	0.732956	0.853843	1	1	0	5	246406	452956	136404	163342	20557	14572792	85.4066	109.65	53.101	61.1	3.054	2156.02
Distance	10	Medium-stringency QC	Small	Duplications	975	0.230007	0.484479	0	0	0	3	65503.5	23221.3	69331	37867	20557	99857	42.2082	18.3726	39.958	23.592	3.993	162.319
Distance	10	Medium-stringency QC	Medium	Duplications	1821	0.429582	0.656174	0	1	0	3	207112	104388	162162	126204	100357	499751	76.7587	55.1771	57.697	64.22	3.054	687.233
Distance	10	Medium-stringency QC	Large	Duplications	212	0.0500118	0.221218	0	0	0	2	676920	146062	624944	263289	500739	996986	214.083	123.467	196.484	195.624	16.5	547.525
Distance	10	Medium-stringency QC	Very Large	Duplications	95	0.0224109	0.149619	0	0	0	2	1.55525e+06	796039	1291025	334598	1002432	4641996	381.261	336.303	298.524	246.71	41.212	2156.02
Distance	10	Medium-stringency QC	Ultra Large	Duplications	4	0.000943619	0.0307075	0	0	0	1	8327681	4.27584e+06	6.61005e+06	3782815	5517837	14572792	705.566	876.793	429.875	925.206	26.242	1936.27
Distance	100	Low-stringency QC	All	All	26964	6.36093	2.94794	6	3	0	82	81421.1	313163	28828	68417	31	23572277	36.2381	104.6	18.4845	18.444	0	7056.32
Distance	100	Low-stringency QC	Small	All	21601	5.09578	2.69511	5	3	0	75	28710.8	24751.9	21280	31413	31	99901	22.2855	23.1296	16.501	11.373	0	436.313
Distance	100	Low-stringency QC	Medium	All	4892	1.15405	1.07246	1	2	0	7	191573	91256.2	162162	100790	100105	499751	64.0622	57.962	44.08	57.7888	0.14	838.873
Distance	100	Low-stringency QC	Large	All	284	0.0669969	0.26022	0	0	0	2	674848	145335	631410	265294	500376	996986	228.62	138.734	206.327	212.373	14.984	632.142
Distance	100	Low-stringency QC	Very Large	All	166	0.0391602	0.197614	0	0	0	2	1.66848e+06	876817	1317933	442682	1001893	4853798	466.106	423.454	339.976	418.111	36.253	2650.11
Distance	100	Low-stringency QC	Ultra Large	All	21	0.004954	0.0702184	0	0	0	1	8.06928e+06	4.89937e+06	5585166	2356543	5117677	23572277	1906.65	2338.18	370.829	2808.19	19.263	7056.32
Distance	100	Medium-stringency QC	All	All	6145	1.44963	1.24462	1	1	0	8	219955	584343	120281	131174	20213	23572277	90.8911	204.982	54.534	53.212	6.536	7056.32
Distance	100	Medium-stringency QC	Small	All	2415	0.56971	0.76669	0	1	0	5	63694.4	22244.9	64374	36020	20213	99857	48.3313	22.7008	44.687	26.692	9.685	194.389
Distance	100	Medium-stringency QC	Medium	All	3320	0.783204	0.893815	1	1	0	5	201486	99382.9	162162	118544	100155	499751	80.951	60.5347	64.4715	63.9775	6.536	838.873
Distance	100	Medium-stringency QC	Large	All	255	0.0601557	0.243684	0	0	0	2	670436	145270	622918	264690	500495	996986	242.548	137.159	219.215	214.178	14.984	632.142
Distance	100	Medium-stringency QC	Very Large	All	141	0.0332626	0.183247	0	0	0	2	1.59563e+06	760175	1317933	429678	1001893	4853798	510.958	430.613	372.093	423.062	53.524	2650.11
Distance	100	Medium-stringency QC	Ultra Large	All	14	0.00330267	0.0573806	0	0	0	1	9.49451e+06	5.51043e+06	7.06272e+06	5.53096e+06	5241670	23572277	2796.7	2418.9	2555.68	3021.97	19.263	7056.32
Distance	100	Low-stringency QC	All	Deletions	14780	3.48667	2.34219	3	3	0	76	57869.5	247183	24166	45223.2	31	17412444	33.6255	124.025	17.9705	15.0465	0.217	7056.32
Distance	100	Low-stringency QC	Small	Deletions	12844	3.02996	2.21066	3	2	0	73	26076.9	23911.1	18296	28478	31	99834	23.4688	25.9755	16.794	10.9328	0.217	436.313
Distance	100	Low-stringency QC	Medium	Deletions	1836	0.433121	0.648589	0	1	0	4	185243	88153.7	154380	95378.8	100155	498927	62.714	53.1166	44.377	54.7645	1.07	359.427
Distance	100	Low-stringency QC	Large	Deletions	44	0.0103798	0.101363	0	0	0	1	642735	145295	597719	211526	500495	950733	237.899	112.44	211.982	189.721	40.174	455.267
Distance	100	Low-stringency QC	Very Large	Deletions	47	0.0110875	0.104724	0	0	0	1	1.71306e+06	774093	1419499	660892	1005726	4853798	712.369	419.285	621.914	588.625	182.608	1828.66
Distance	100	Low-stringency QC	Ultra Large	Deletions	9	0.00212314	0.0460341	0	0	0	1	7.94228e+06	3.65476e+06	6834477	1078847	5425714	17412444	4051.18	2037.94	3005.31	3716.9	1587.01	7056.32
Distance	100	Medium-stringency QC	All	Deletions	2418	0.570418	0.745718	0	1	0	5	195950	582998	98457	102074	20213	17412444	97.9968	292.189	57.379	45.323	10.726	7056.32
Distance	100	Medium-stringency QC	Small	Deletions	1220	0.287804	0.530984	0	1	0	3	64058.1	20405.1	64374	33514	20213	99722	53.0329	23.715	48.848	26.9812	10.726	157.699
Distance	100	Medium-stringency QC	Medium	Deletions	1103	0.260203	0.510853	0	0	0	3	199539	99113.9	161114	125534	100155	498927	85.3145	54.7151	72.531	57.9015	14.483	359.427
Distance	100	Medium-stringency QC	Large	Deletions	41	0.00967209	0.0978816	0	0	0	1	641215	147734	592520	200690	500495	950733	244.962	110.949	215.363	182.074	40.174	455.267
Distance	100	Medium-stringency QC	Very Large	Deletions	45	0.0106157	0.102496	0	0	0	1	1.72873e+06	787698	1425420	697483	1005726	4853798	703.337	425.851	603.457	569.71	182.608	1828.66
Distance	100	Medium-stringency QC	Ultra Large	Deletions	9	0.00212314	0.0460341	0	0	0	1	7.94228e+06	3.65476e+06	6834477	1078847	5425714	17412444	4051.18	2037.94	3005.31	3716.9	1587.01	7056.32
Distance	100	Low-stringency QC	All	Duplications	12184	2.87426	1.92534	3	2	0	29	109991	376085	40609	97058	80	23572277	39.4073	74.4084	19.21	24.1875	0	2650.11
Distance	100	Low-stringency QC	Small	Duplications	8757	2.06582	1.70422	2	2	0	28	32574.1	25448.7	24289	32246	80	99901	20.5501	18.0276	15.991	12.364	0	404.251
Distance	100	Low-stringency QC	Medium	Duplications	3056	0.720925	0.851788	1	1	0	6	195376	92877.4	162162	99806.8	100105	499751	64.8722	60.6814	43.9955	59.9997	0.14	838.873
Distance	100	Low-stringency QC	Large	Duplications	240	0.0566171	0.239164	0	0	0	2	680736	144872	648199	261149	500376	996986	226.919	143.168	204.73	214.143	14.984	632.142
Distance	100	Low-stringency QC	Very Large	Duplications	119	0.0280727	0.1652	0	0	0	1	1.65088e+06	916695	1267144	358965	1001893	4641996	368.843	385.365	290.158	289.663	36.253	2650.11
Distance	100	Low-stringency QC	Ultra Large	Duplications	12	0.00283086	0.0531367	0	0	0	1	8.16452e+06	5.82288e+06	5267958	2.08654e+06	5117677	23572277	298.258	578.565	124.794	53.906	19.263	2114.14
Distance	100	Medium-stringency QC	All	Duplications	3727	0.879217	0.956851	1	1	0	6	235529	584766	136404	147467	20509	23572277	86.2811	117.685	52.053	59.502	6.536	2650.11
Distance	100	Medium-stringency QC	Small	Duplications	1195	0.281906	0.531704	0	0	0	4	63323	23980.9	64820	40544	20509	99857	43.5314	20.5439	40.088	24.8405	9.685	194.389
Distance	100	Medium-stringency QC	Medium	Duplications	2217	0.523001	0.735326	0	1	0	5	202455	99524.7	162162	117227	100301	499751	78.7801	63.1304	60.112	66.441	6.536	838.873
Distance	100	Medium-stringency QC	Large	Duplications	214	0.0504836	0.222176	0	0	0	2	676035	144468	627482	259822	500739	996986	242.085	141.847	221.399	224.294	14.984	632.142
Distance	100	Medium-stringency QC	Very Large	Duplications	96	0.0226469	0.148792	0	0	0	1	1.53323e+06	742893	1.25357e+06	337346	1001893	4641996	420.781	404.377	309.897	283.221	53.524	2650.11
Distance	100	Medium-stringency QC	Ultra Large	Duplications	5	0.00117952	0.034328	0	0	0	1	1.22885e+07	7.53604e+06	12470759	8987626	5241670	23572277	538.624	891.673	147.225	329.171	19.263	2114.14
Distance	1000	Low-stringency QC	All	All	43645	10.2961	4.3147	10	4	0	172	70996.5	283950	24490	60066	31	23572277	37.6849	116.521	19.56	17.936	0	9763.8
Distance	1000	Low-stringency QC	Small	All	35882	8.46473	3.94465	8	4	0	159	25680.1	24076.4	17197.5	29972.2	31	99923	23.6837	25.9772	17.6355	12.1615	0	608.901
Distance	1000	Low-stringency QC	Medium	All	7159	1.68884	1.29111	2	1	0	12	189473	83963.1	167069	83511	100014	499332	73.2155	70.5029	52.609	68.084	0	1096.28
Distance	1000	Low-stringency QC	Large	All	361	0.0851616	0.293976	0	0	0	3	665274	143780	612296	208131	500495	996986	273.704	196.458	243.632	297.835	2.943	884.081
Distance	1000	Low-stringency QC	Very Large	All	219	0.0516631	0.229741	0	0	0	2	1.7372e+06	921196	1330064	766026	1004543	4858562	518.09	584.063	335.75	577.191	10.759	3499.95
Distance	1000	Low-stringency QC	Ultra Large	All	24	0.00566171	0.0781211	0	0	0	2	8.33911e+06	5.53591e+06	5981361	2.02531e+06	5117677	23572277	2438.21	3089.13	626.845	3928.38	19.555	9763.8
Distance	1000	Medium-stringency QC	All	All	10251	2.41826	1.65695	2	2	0	11	181923	456458	116461	121603	20086	23572277	91.3217	226.171	55.044	53.5145	0	9763.8
Distance	1000	Medium-stringency QC	Small	All	4467	1.05379	1.08377	1	2	0	6	56919.7	23033.2	55709	38855.5	20086	99923	51.1963	28.5591	45.544	31.9235	1.7	219.931
Distance	1000	Medium-stringency QC	Medium	All	5305	1.25147	1.13774	1	2	0	7	191365	84557.8	167069	89942	100014	499332	86.0072	72.4969	66.396	68.341	0	1096.28
Distance	1000	Medium-stringency QC	Large	All	296	0.0698278	0.263086	0	0	0	3	670020	148262	626757	232307	500495	996986	307.52	189.265	291.722	259.968	2.943	884.081
Distance	1000	Medium-stringency QC	Very Large	All	168	0.039632	0.201072	0	0	0	2	1.57025e+06	725067	1.31789e+06	426704	1004543	4858562	614.09	617.121	429.963	542.033	19.193	3499.95
Distance	1000	Medium-stringency QC	Ultra Large	All	15	0.00353857	0.0632361	0	0	0	2	8.88778e+06	5.34235e+06	6812469	2.09943e+06	5425714	23572277	3798.9	3222.17	3858.67	3851.75	31.941	9763.8
Distance	1000	Low-stringency QC	All	Deletions	25634	6.04718	3.656	6	4	0	161	50320.1	194531	17718	39699	31	17449101	34.9617	133.457	19.5485	14.7353	0	9763.8
Distance	1000	Low-stringency QC	Small	Deletions	22375	5.27837	3.4967	5	4	0	157	23195.1	23582.9	14981	27138	31	99874	24.8531	28.558	18.452	11.578	0	608.901
Distance	1000	Low-stringency QC	Medium	Deletions	3117	0.735315	0.831628	1	1	0	5	178450	74019	162162	56344	100014	499332	70.6888	66.2624	54.655	68.793	7.09	537.445
Distance	1000	Low-stringency QC	Large	Deletions	72	0.0169851	0.131044	0	0	0	2	629189	134878	572216	155776	500495	990499	254.696	195.743	221.932	282.392	16.215	732.905
Distance	1000	Low-stringency QC	Very Large	Deletions	61	0.0143902	0.119107	0	0	0	1	1.60331e+06	716224	1407784	426590	1014495	4858562	817.125	682.276	718.726	1018.61	20.217	2585.12
Distance	1000	Low-stringency QC	Ultra Large	Deletions	9	0.00212314	0.0460341	0	0	0	1	7.95391e+06	3.66305e+06	6834477	1036608	5425714	17449101	5733.54	2613.4	4324.78	3995.68	2622.83	9763.8
Distance	1000	Medium-stringency QC	All	Deletions	4447	1.04907	1.03727	1	2	0	7	158023	439618	96706	114352	20086	17449101	97.6976	306.203	61.087	47.8385	7.98	9763.8
Distance	1000	Medium-stringency QC	Small	Deletions	2262	0.533616	0.749856	0	1	0	5	55731.5	22579.4	53573.5	37819	20086	99874	58.2986	29.973	50.3165	29.4943	10.377	219.931
Distance	1000	Medium-stringency QC	Medium	Deletions	2058	0.485492	0.690879	0	1	0	4	182226	79734.3	164901	71135	100014	499332	90.5356	67.7588	74.1825	63.1212	7.98	537.445
Distance	1000	Medium-stringency QC	Large	Deletions	62	0.0146261	0.122014	0	0	0	2	630189	140686	558639	160736	500495	990499	279.705	194.367	253.959	267.087	19.125	732.905
Distance	1000	Medium-stringency QC	Very Large	Deletions	56	0.0132107	0.114189	0	0	0	1	1.62476e+06	742463	1.37847e+06	451548	1014495	4858562	845.073	682.553	722.894	986.137	20.217	2585.12
Distance	1000	Medium-stringency QC	Ultra Large	Deletions	9	0.00212314	0.0460341	0	0	0	1	7.95391e+06	3.66305e+06	6834477	1036608	5425714	17449101	5733.54	2613.4	4324.78	3995.68	2622.83	9763.8
Distance	1000	Low-stringency QC	All	Duplications	18011	4.24888	2.33994	4	2	0	22	100424	374236	36002	85754.5	91	23572277	41.5605	86.7572	19.585	25.216	0	3499.95
Distance	1000	Low-stringency QC	Small	Duplications	13507	3.18636	2.05015	3	2	0	20	29796.7	24320.9	22686	29623	91	99923	21.7467	20.8732	16.249	13.4725	0	580.352
Distance	1000	Low-stringency QC	Medium	Duplications	4042	0.953527	0.979238	1	1	0	8	197974	89982.9	173464	99741.8	100037	498562	75.1639	73.5552	51.3055	66.6075	0	1096.28
Distance	1000	Low-stringency QC	Large	Duplications	289	0.0681765	0.260366	0	0	0	2	674264	144739	626757	217315	500739	996986	278.44	196.688	248.9	304.685	2.943	884.081
Distance	1000	Low-stringency QC	Very Large	Duplications	158	0.0372729	0.193153	0	0	0	2	1.78889e+06	986214	1.31191e+06	862943	1004543	4651054	402.64	497.609	250.691	390.627	10.759	3499.95
Distance	1000	Low-stringency QC	Ultra Large	Duplications	15	0.00353857	0.0632361	0	0	0	2	8.57024e+06	6.52131e+06	5567016	1060330	5117677	23572277	461.01	777.858	200.211	203.587	19.555	3051.96
Distance	1000	Medium-stringency QC	All	Duplications	5804	1.36919	1.20201	1	2	0	7	200236	468164	127342	142454	20138	23572277	86.4364	135.882	50.4365	57.6377	0	3499.95
Distance	1000	Medium-stringency QC	Small	Duplications	2205	0.52017	0.73573	0	1	0	4	58138.7	23432.3	57262	38497	20138	99923	43.9105	25.0243	38.936	30.198	1.7	214.996
Distance	1000	Medium-stringency QC	Medium	Duplications	3247	0.765983	0.875153	1	1	0	5	197157	86993.7	173464	98720	100037	498562	83.137	75.215	59.082	67.998	0	1096.28
Distance	1000	Medium-stringency QC	Large	Duplications	234	0.0552017	0.231479	0	0	0	2	680574	148711	636588	258241	500739	996986	314.889	187.623	301.022	268.896	2.943	884.081
Distance	1000	Medium-stringency QC	Very Large	Duplications	112	0.0264213	0.163319	0	0	0	2	1.54299e+06	718025	1.26403e+06	376535	1004543	4651054	498.598	549.324	376.092	412.239	19.193	3499.95
Distance	1000	Medium-stringency QC	Ultra Large	Duplications	6	0.00141543	0.0434244	0	0	0	2	1.02886e+07	7.38381e+06	6164521	6.86783e+06	5567016	23572277	896.94	1140.27	619.063	884.086	31.941	3051.96
Distance	10000	Low-stringency QC	All	All	56132	13.2418	5.116	13	4	2	215	69624.6	288107	23273	55151	50	24271331	37.2096	106.147	19.893	18.7533	0	11263.9
Distance	10000	Low-stringency QC	Small	All	46729	11.0236	4.71599	11	4	1	201	25300.1	23912.4	17131	30528	50	99937	23.6407	23.6273	18.006	12.74	0	670.484
Distance	10000	Low-stringency QC	Medium	All	8621	2.03373	1.40653	2	2	0	12	188824	81516.9	166154	94579	100004	499685	79.0309	74.2473	60.186	70.258	0	1107.27
Distance	10000	Low-stringency QC	Large	All	406	0.0957773	0.309178	0	0	0	3	681782	148286	634096	249086	500495	996986	281.934	205.226	248.249	309.372	6.232	943.654
Distance	10000	Low-stringency QC	Very Large	All	350	0.0825666	0.297505	0	0	0	3	1.68561e+06	938068	1265128	794733	1004132	4860619	378.484	555.8	108.222	462.856	3.087	3532.08
Distance	10000	Low-stringency QC	Ultra Large	All	26	0.00613352	0.081051	0	0	0	2	8.89604e+06	6.17472e+06	6.42908e+06	2.1927e+06	5119248	24271331	2141.7	3033.49	390.676	4094.43	18.373	11263.9
Distance	10000	Medium-stringency QC	All	All	14060	3.31682	1.99596	3	3	0	12	176007	495664	107220	116316	20017	24271331	83.814	198.146	51.5335	53.8098	1.373	11263.9
Distance	10000	Medium-stringency QC	Small	All	6569	1.54966	1.33996	1	2	0	8	55812.1	22550.9	56100	38583	20017	99937	46.8598	27.5826	40.941	29.893	1.373	257.095
Distance	10000	Medium-stringency QC	Medium	All	6854	1.61689	1.31153	1	1	0	7	189512	82238.6	164901	92833.2	100015	499685	86.7926	71.5569	68.97	67.1667	1.534	1107.27
Distance	10000	Medium-stringency QC	Large	All	349	0.0823307	0.285014	0	0	0	3	675388	148288	624794	222124	500495	996986	297.123	207.179	268.33	317.814	6.232	943.654
Distance	10000	Medium-stringency QC	Very Large	All	271	0.0639302	0.256889	0	0	0	3	1.44804e+06	643667	1213435	439471	1004132	4860619	437.158	603.612	153.114	560.131	17.634	3532.08
Distance	10000	Medium-stringency QC	Ultra Large	All	17	0.00401038	0.0668368	0	0	0	2	1.06457e+07	7.06983e+06	6835699	8882433	5425714	24271331	3150.63	3353.59	1248.61	4375.25	18.373	11263.9
Distance	10000	Low-stringency QC	All	Deletions	32937	7.76999	4.36968	7	4	0	198	49187	180857	17478	41560	50	17449101	34.681	121.031	19.952	15.901	0	11263.9
Distance	10000	Low-stringency QC	Small	Deletions	29061	6.85563	4.19008	7	3	0	193	23349.5	23945.2	14981	27914	50	99874	24.9637	25.403	18.903	12.827	0	670.484
Distance	10000	Low-stringency QC	Medium	Deletions	3672	0.866242	0.898738	1	1	0	5	179128	71474	164278	58355	100063	493598	77.6238	78.3768	57.4575	77.3187	0.728	664.363
Distance	10000	Low-stringency QC	Large	Deletions	80	0.0188724	0.137813	0	0	0	2	636212	133882	580469	171384	500495	982056	290.867	210.963	269.021	334.534	19.315	800.553
Distance	10000	Low-stringency QC	Very Large	Deletions	115	0.027129	0.162479	0	0	0	1	1.40246e+06	670977	1088520	383426	1004132	4860619	512.148	697.999	57.492	838.82	27.114	2835.02
Distance	10000	Low-stringency QC	Ultra Large	Deletions	9	0.00212314	0.0460341	0	0	0	1	7.95253e+06	3.66421e+06	6835699	1059630	5425714	17449101	5513.09	2979.19	4688.35	1449.81	1246.53	11263.9
Distance	10000	Medium-stringency QC	All	Deletions	6413	1.51286	1.25726	1	1	0	7	147634	378727	90653	106342	20017	17449101	86.123	261.057	52.671	51.461	5.411	11263.9
Distance	10000	Medium-stringency QC	Small	Deletions	3401	0.802312	0.933658	1	1	0	6	54532.5	22677	55743	39129	20017	99874	53.5659	29.0946	47.102	29.712	5.411	257.095
Distance	10000	Medium-stringency QC	Medium	Deletions	2832	0.668082	0.804364	0	1	0	4	177817	71882.5	158980	47734	100063	493598	85.8602	71.4103	70.5415	78.5733	10.502	584.182
Distance	10000	Medium-stringency QC	Large	Deletions	67	0.0158056	0.126615	0	0	0	2	637076	139284	580237	150432	500495	982056	320.08	212.701	288.797	301.516	19.315	800.553
Distance	10000	Medium-stringency QC	Very Large	Deletions	104	0.0245341	0.154718	0	0	0	1	1.37961e+06	626475	1.08796e+06	376174	1004132	4860619	537.594	711.471	62.325	861.131	27.114	2835.02
Distance	10000	Medium-stringency QC	Ultra Large	Deletions	9	0.00212314	0.0460341	0	0	0	1	7.95253e+06	3.66421e+06	6835699	1059630	5425714	17449101	5513.09	2979.19	4688.35	1449.81	1246.53	11263.9
Distance	10000	Low-stringency QC	All	Duplications	23195	5.47181	2.68376	5	3	0	31	98646	391147	31871	79270.5	60	24271331	40.8002	80.2747	19.773	25.344	0	3532.08
Distance	10000	Low-stringency QC	Small	Duplications	17668	4.16796	2.37517	4	3	0	24	28508.5	23509.6	20974	30280	60	99937	21.4645	20.1856	16.5355	12.7802	0	651.563
Distance	10000	Low-stringency QC	Medium	Duplications	4949	1.16749	1.08282	1	2	0	9	196018	87548.5	173127	94065	100004	499685	80.075	71.0185	61.517	63.698	0	1107.27
Distance	10000	Low-stringency QC	Large	Duplications	326	0.0769049	0.276041	0	0	0	2	692965	149692	646905	262882	500656	996986	279.741	204.065	234.339	304.313	6.232	943.654
Distance	10000	Low-stringency QC	Very Large	Duplications	235	0.0554376	0.247675	0	0	0	3	1.82418e+06	1.01706e+06	1307799	1040987	1004132	4662030	313.075	458.583	139.199	396.88	3.087	3532.08
Distance	10000	Low-stringency QC	Ultra Large	Duplications	17	0.00401038	0.0668368	0	0	0	2	9.39555e+06	7.21766e+06	5585510	1639965	5119248	24271331	356.841	402.625	238.971	270.197	18.373	1248.61
Distance	10000	Medium-stringency QC	All	Duplications	7647	1.80396	1.41656	2	2	0	10	199801	574648	120379	147808	20070	24271331	81.8776	122.606	50.352	55.7685	1.373	3532.08
Distance	10000	Medium-stringency QC	Small	Duplications	3168	0.747346	0.912191	1	1	0	7	57185.7	22336.8	56124.5	37370.2	20070	99937	39.6604	23.8516	33.338	26.4787	1.373	220.833
Distance	10000	Medium-stringency QC	Medium	Duplications	4022	0.948809	0.989073	1	2	0	5	197747	87888.8	173321	92601	100015	499685	87.4491	71.6616	68.137	60.6425	1.534	1107.27
Distance	10000	Medium-stringency QC	Large	Duplications	282	0.0665251	0.253917	0	0	0	2	684490	149140	633588	252829	500656	996986	291.668	205.854	248.847	319.635	6.232	943.654
Distance	10000	Medium-stringency QC	Very Large	Duplications	167	0.0393961	0.20287	0	0	0	3	1.49066e+06	652374	1246076	510675	1004132	4662030	374.611	517.953	196.826	470.614	17.634	3532.08
Distance	10000	Medium-stringency QC	Ultra Large	Duplications	8	0.00188724	0.0485391	0	0	0	2	1.36755e+07	8.89294e+06	1.05747e+07	1.78907e+07	5585166	24271331	492.849	560.513	188.67	1061.86	18.373	1248.61
Distance	100000	Low-stringency QC	All	All	60091	14.1757	5.38411	14	5	2	230	70205.6	285410	22823	53007	50	24271331	37.1726	103.745	20.149	19.398	0	11411.5
Distance	100000	Low-stringency QC	Small	All	50175	11.8365	4.96979	12	5	1	216	24919.6	23622.8	17142	30005	50	99988	24.282	25.1556	18.217	13.491	0	763.756
Distance	100000	Low-stringency QC	Medium	All	9006	2.12456	1.4351	2	2	0	12	188619	80063.9	167069	94633	100015	499685	78.4864	74.5724	59.575	69.7053	0	1104.3
Distance	100000	Low-stringency QC	Large	All	438	0.103326	0.323947	0	0	0	3	658116	136019	606808	181689	500495	996986	264.579	208.394	222.496	326.117	6.297	945.876
Distance	100000	Low-stringency QC	Very Large	All	446	0.105213	0.334812	0	0	0	4	1.68036e+06	789918	1467404	525041	1004132	4860619	306.446	514.34	55.8315	349.776	3.237	3532.57
Distance	100000	Low-stringency QC	Ultra Large	All	26	0.00613352	0.081051	0	0	0	2	8.92247e+06	6.16145e+06	6.42908e+06	2.1927e+06	5119248	24271331	2152.91	3053.77	390.971	4128.14	18.554	11411.5
Distance	100000	Medium-stringency QC	All	All	14812	3.49422	2.05434	3	3	0	13	183051	496088	110632	118969	20017	24271331	82.2625	194.573	50.4815	54.4492	1.329	11411.5
Distance	100000	Medium-stringency QC	Small	All	6788	1.60132	1.35962	1	1	0	8	55858.4	22438.3	55616	38297.8	20017	99937	46.478	28.8424	40.186	30.6582	1.329	311.171
Distance	100000	Medium-stringency QC	Medium	All	7280	1.71739	1.35172	2	2	0	8	189275	79304.3	167069	91577	100015	499685	85.2614	70.9335	68.183	68.3265	1.646	1104.3
Distance	100000	Medium-stringency QC	Large	All	383	0.0903515	0.299597	0	0	0	3	652799	136194	605320	169302	500495	996986	276.732	210.965	242.678	326.087	6.297	945.876
Distance	100000	Medium-stringency QC	Very Large	All	344	0.0811512	0.287412	0	0	0	3	1.5191e+06	570237	1333915	552504	1004132	4860619	355.883	561.554	64.406	411.985	11.002	3532.57
Distance	100000	Medium-stringency QC	Ultra Large	All	17	0.00401038	0.0668368	0	0	0	2	1.06861e+07	7.041e+06	6835699	8300283	5425714	24271331	3168.45	3376.14	1261.59	4391.8	18.554	11411.5
Distance	100000	Low-stringency QC	All	Deletions	35641	8.40788	4.64374	8	4	0	213	49029.5	181461	17528	39434	50	17449101	35.1126	117.68	20.519	17.113	0	11411.5
Distance	100000	Low-stringency QC	Small	Deletions	31643	7.46473	4.45428	7	4	0	208	22953.7	23521.1	15094	28248	50	99988	26.091	27.4023	19.427	14.196	0	741.107
Distance	100000	Low-stringency QC	Medium	Deletions	3740	0.882284	0.912948	1	1	0	5	177342	72649.2	156235	61058	100063	499332	77.8585	80.2676	57.091	75.8005	2.297	720.64
Distance	100000	Low-stringency QC	Large	Deletions	93	0.0219391	0.149689	0	0	0	2	630859	121864	592520	168503	500495	950733	261.589	211.57	255.486	314.535	12.765	797.106
Distance	100000	Low-stringency QC	Very Large	Deletions	156	0.0368011	0.192018	0	0	0	2	1.4592e+06	511538	1341166	438493	1004132	4860619	387.487	636	47.3135	447.994	17.074	2875.26
Distance	100000	Low-stringency QC	Ultra Large	Deletions	9	0.00212314	0.0460341	0	0	0	1	7.95253e+06	3.66421e+06	6835699	1059630	5425714	17449101	5542.52	3007.54	4705.32	1384.64	1242.17	11411.5
Distance	100000	Medium-stringency QC	All	Deletions	6697	1.57985	1.28085	1	1	0	7	151088	382113	90319	104546	20017	17449101	84.3966	257.126	51.444	52.026	5.374	11411.5
Distance	100000	Medium-stringency QC	Small	Deletions	3582	0.845011	0.948307	1	1	0	6	54392.2	22460.5	54259.5	38279	20017	99874	52.6091	31.1499	46.068	31.2428	5.374	311.171
Distance	100000	Medium-stringency QC	Medium	Deletions	2902	0.684595	0.813597	0	1	0	4	176957	71111.6	157173	54514	100063	493598	85.2225	70.7003	69.831	78.4578	10.545	583.923
Distance	100000	Medium-stringency QC	Large	Deletions	77	0.0181647	0.135318	0	0	0	2	628157	125362	558639	149608	500495	950733	292.089	214.147	275.985	330.9	24.695	797.106
Distance	100000	Medium-stringency QC	Very Large	Deletions	127	0.0299599	0.174599	0	0	0	2	1.44516e+06	557832	1245286	457996	1004132	4860619	449.359	671.977	54.794	654.333	22.709	2875.26
Distance	100000	Medium-stringency QC	Ultra Large	Deletions	9	0.00212314	0.0460341	0	0	0	1	7.95253e+06	3.66421e+06	6835699	1059630	5425714	17449101	5542.52	3007.54	4705.32	1384.64	1242.17	11411.5
Distance	100000	Low-stringency QC	All	Duplications	24450	5.76787	2.76129	5	3	0	30	101074	388072	31871	81564	60	24271331	40.1754	79.0597	19.4495	24.7462	0	3532.57
Distance	100000	Low-stringency QC	Small	Duplications	18532	4.37179	2.42665	4	3	0	25	28276.4	23417.6	20506	30426.5	60	99988	21.1933	20.3983	16.3315	12.3102	0	763.756
Distance	100000	Low-stringency QC	Medium	Duplications	5266	1.24227	1.11048	1	2	0	9	196629	84030.3	177067	94054.5	100015	499685	78.9324	70.2521	61.01	64.3505	0	1104.3
Distance	100000	Low-stringency QC	Large	Duplications	345	0.0813871	0.281958	0	0	0	2	665464	138839	614560	180912	500656	996986	265.385	207.833	219.257	328.998	6.297	945.876
Distance	100000	Low-stringency QC	Very Large	Duplications	290	0.0684124	0.274855	0	0	0	4	1.79933e+06	883085	1506975	728874	1004132	4662030	262.851	430.057	70.2345	298.476	3.237	3532.57
Distance	100000	Low-stringency QC	Ultra Large	Duplications	17	0.00401038	0.0668368	0	0	0	2	9.43596e+06	7.19689e+06	5690369	1639965	5119248	24271331	358.404	405.101	240.967	267.504	18.554	1261.59
Distance	100000	Medium-stringency QC	All	Duplications	8115	1.91437	1.46518	2	2	0	12	209428	572009	128050	158356	20070	24271331	80.5013	120.577	49.522	56.135	1.329	3532.57
Distance	100000	Medium-stringency QC	Small	Duplications	3206	0.75631	0.915401	1	1	0	7	57496.6	22303.2	56712.5	37414	20070	99937	39.6278	24.2593	33.35	26.7892	1.329	220.752
Distance	100000	Medium-stringency QC	Medium	Duplications	4378	1.03279	1.03096	1	2	0	6	197440	83307.2	177989	91167	100015	499685	85.2872	71.0958	67.3385	62.675	1.646	1104.3
Distance	100000	Medium-stringency QC	Large	Duplications	306	0.0721868	0.262449	0	0	0	2	659000	138288	605320	175394	500656	996986	272.868	210.335	229.317	337.402	6.297	945.876
Distance	100000	Medium-stringency QC	Very Large	Duplications	217	0.0511913	0.227784	0	0	0	3	1.56238e+06	574232	1473039	502322	1004132	4662030	301.177	478.752	79.225	387.466	11.002	3532.57
Distance	100000	Medium-stringency QC	Ultra Large	Duplications	8	0.00188724	0.0485391	0	0	0	2	1.37614e+07	8.80655e+06	1.05747e+07	1.74279e+07	5585166	24271331	497.619	562.846	198.281	1064.27	18.554	1261.59
Distance	1000000	Low-stringency QC	All	All	61064	14.4053	5.45421	14	5	2	233	69249.9	283320	21863	52371	50	24271331	37.2812	103.897	20.284	19.7017	0	11695.1
Distance	1000000	Low-stringency QC	Small	All	51163	12.0696	5.03453	12	5	1	219	24517	23463.9	16419	30052.5	50	99988	24.6154	26.8967	18.345	13.817	0	822.082
Distance	1000000	Low-stringency QC	Medium	All	8985	2.1196	1.43593	2	2	0	12	189086	80063.3	167069	94065	100015	499685	78.7772	75.1613	59.813	69.871	0	1105.61
Distance	1000000	Low-stringency QC	Large	All	443	0.104506	0.325386	0	0	0	3	657828	135504	609654	177468	500495	996986	262.307	208.294	219.846	327.782	6.43	946.268
Distance	1000000	Low-stringency QC	Very Large	All	447	0.105449	0.33297	0	0	0	4	1.68214e+06	781340	1471883	531034	1004132	4860619	306.252	514.071	58.39	328.038	3.265	3528.47
Distance	1000000	Low-stringency QC	Ultra Large	All	26	0.00613352	0.081051	0	0	0	2	8.92446e+06	6.1608e+06	6.42908e+06	2.1927e+06	5119248	24271331	2162.75	3088.25	388.264	4125.51	18.528	11695.1
Distance	1000000	Medium-stringency QC	All	All	14862	3.50602	2.05146	3	3	0	13	183263	496270	110222	119442	20017	24271331	82.2339	195.444	50.53	54.264	1.321	11695.1
Distance	1000000	Medium-stringency QC	Small	All	6823	1.60958	1.35863	1	1	0	8	55772.4	22408.3	55361	38343.5	20017	99937	46.4243	28.8906	40.123	30.627	1.321	311.163
Distance	1000000	Medium-stringency QC	Medium	All	7290	1.71975	1.35081	2	2	0	8	189339	79266.8	167069	91577	100015	499685	85.3304	71.0134	68.2045	68.301	1.646	1105.61
Distance	1000000	Medium-stringency QC	Large	All	385	0.0908233	0.300241	0	0	0	3	652729	136033	605320	167024	500495	996986	275.93	210.713	242.425	323.468	6.43	946.268
Distance	1000000	Medium-stringency QC	Very Large	All	347	0.0818589	0.288441	0	0	0	3	1.52703e+06	570497	1341166	549602	1004132	4860619	354.426	560.077	64.157	415.443	18.783	3528.47
Distance	1000000	Medium-stringency QC	Ultra Large	All	17	0.00401038	0.0668368	0	0	0	2	1.06861e+07	7.041e+06	6835699	8300283	5425714	24271331	3184.15	3419.47	1261.7	4395.06	18.528	11695.1
Distance	1000000	Low-stringency QC	All	Deletions	36389	8.58434	4.71174	8	4	1	216	48261.6	180046	17012	38712	50	17449101	35.4424	117.829	20.761	17.558	0	11695.1
Distance	1000000	Low-stringency QC	Small	Deletions	32404	7.64426	4.52129	7	4	0	211	22603.9	23394.1	14243	27844.8	50	99988	26.6259	29.4451	19.6485	14.742	0	822.082
Distance	1000000	Low-stringency QC	Medium	Deletions	3725	0.878745	0.912096	1	1	0	5	178140	72960.3	158501	61455	100063	499332	78.295	81.4347	57.486	75.72	2.3	797.66
Distance	1000000	Low-stringency QC	Large	Deletions	95	0.0224109	0.151188	0	0	0	2	630672	120878	592520	159880	500495	950733	256.874	211.971	244.942	320.637	12.746	796.684
Distance	1000000	Low-stringency QC	Very Large	Deletions	156	0.0368011	0.192018	0	0	0	2	1.46589e+06	514585	1341166	445622	1004132	4860619	389.266	637.207	47.294	490.138	17.077	2903.77
Distance	1000000	Low-stringency QC	Ultra Large	Deletions	9	0.00212314	0.0460341	0	0	0	1	7.95253e+06	3.66421e+06	6835699	1059630	5425714	17449101	5572.2	3078.15	4707.89	1373.9	1243.41	11695.1
Distance	1000000	Medium-stringency QC	All	Deletions	6718	1.58481	1.28182	1	1	0	7	151072	382011	89675	104546	20017	17449101	84.391	258.713	51.39	51.8798	5.449	11695.1
Distance	1000000	Medium-stringency QC	Small	Deletions	3595	0.848077	0.948181	1	1	0	6	54380.3	22466.2	54235	38279	20017	99874	52.5952	31.305	45.997	31.236	5.449	311.163
Distance	1000000	Medium-stringency QC	Medium	Deletions	2910	0.686483	0.815195	0	1	0	4	177045	71230.2	157515	54098	100063	493598	85.179	70.719	69.728	78.3277	10.528	585.629
Distance	1000000	Medium-stringency QC	Large	Deletions	77	0.0181647	0.135318	0	0	0	2	628166	125362	558639	149608	500495	950733	292.239	214.222	276.42	331.226	24.525	796.684
Distance	1000000	Medium-stringency QC	Very Large	Deletions	127	0.0299599	0.174599	0	0	0	2	1.45091e+06	560685	1245286	477626	1004132	4860619	451.461	673.231	54.793	655.494	22.715	2903.77
Distance	1000000	Medium-stringency QC	Ultra Large	Deletions	9	0.00212314	0.0460341	0	0	0	1	7.95253e+06	3.66421e+06	6835699	1059630	5425714	17449101	5572.2	3078.15	4707.89	1373.9	1243.41	11695.1
Distance	1000000	Low-stringency QC	All	Duplications	24675	5.82095	2.80569	5	3	0	30	100202	386312	31437	80104	60	24271331	39.9931	78.9111	19.377	24.556	0	3528.47
Distance	1000000	Low-stringency QC	Small	Duplications	18759	4.42534	2.47002	4	3	0	24	27821.6	23216.1	19948	29852.5	60	99937	21.1426	21.3635	16.306	12.2655	0	814.958
Distance	1000000	Low-stringency QC	Medium	Duplications	5260	1.24086	1.11143	1	2	0	9	196838	83881	177489	92555	100015	499685	79.1187	70.3873	61.0595	64.2777	0	1105.61
Distance	1000000	Low-stringency QC	Large	Duplications	348	0.0820948	0.283006	0	0	0	2	665242	138466	614560	176114	500656	996986	263.79	207.563	218.083	330.739	6.43	946.268
Distance	1000000	Low-stringency QC	Very Large	Duplications	291	0.0686483	0.272641	0	0	0	4	1.79807e+06	871047	1541928	722080	1004132	4662030	261.75	428.62	72.936	276.488	3.265	3528.47
Distance	1000000	Low-stringency QC	Ultra Large	Duplications	17	0.00401038	0.0668368	0	0	0	2	9.43901e+06	7.1958e+06	5690369	1691829	5119248	24271331	357.746	405.173	239.9	266.762	18.528	1261.7
Distance	1000000	Medium-stringency QC	All	Duplications	8144	1.92121	1.46306	2	2	0	12	209818	572304	128279	158406	20070	24271331	80.4546	120.39	49.615	56.1285	1.321	3528.47
Distance	1000000	Medium-stringency QC	Small	Duplications	3228	0.7615	0.917282	1	1	0	7	57322.7	22244.7	56100	37414	20070	99937	39.5517	24.1536	33.364	26.925	1.321	220.514
Distance	1000000	Medium-stringency QC	Medium	Duplications	4380	1.03326	1.02934	1	2	0	6	197507	83192.3	178114	90814	100015	499685	85.4309	71.2163	67.2075	62.7275	1.646	1105.61
Distance	1000000	Medium-stringency QC	Large	Duplications	308	0.0726586	0.263217	0	0	0	2	658870	138082	605320	173327	500656	996986	271.853	209.981	226.323	334.713	6.43	946.268
Distance	1000000	Medium-stringency QC	Very Large	Duplications	220	0.051899	0.229174	0	0	0	3	1.57098e+06	572745	1488971	502322	1004132	4662030	298.41	475.62	78.0965	384.678	18.783	3528.47
Distance	1000000	Medium-stringency QC	Ultra Large	Duplications	8	0.00188724	0.0485391	0	0	0	2	1.37614e+07	8.80655e+06	1.05747e+07	1.74279e+07	5585166	24271331	497.582	562.859	198.127	1064.36	18.528	1261.7
Distance	50	Low-stringency QC	All	All	24945	5.88464	2.79032	6	3	0	69	82892.3	281688	29480	70237	31	17412444	35.7234	99.643	18.3	18.427	0	6340.36
Distance	50	Low-stringency QC	Small	All	19834	4.67893	2.53135	4	3	0	63	29095	25005.7	21361.5	32166	31	99901	21.7425	21.1866	16.3145	10.8063	0	366.596
Distance	50	Low-stringency QC	Medium	All	4634	1.09318	1.03641	1	2	0	6	189449	92295.1	155161	103298	100031	499751	62.2098	54.496	43.444	53.8405	0.937	775.19
Distance	50	Low-stringency QC	Large	All	288	0.0679406	0.262684	0	0	0	2	670014	144700	621618	259901	500739	998187	212.376	129.621	197.743	206.674	14.986	585.044
Distance	50	Low-stringency QC	Very Large	All	170	0.0401038	0.200978	0	0	0	2	1.66948e+06	900590	1295724	422038	1001893	4853798	430.901	379.679	314.762	371.749	32.798	2385.06
Distance	50	Low-stringency QC	Ultra Large	All	19	0.00448219	0.0668068	0	0	0	1	7.1577e+06	3.30047e+06	5576291	2.18978e+06	5198473	17412444	1956.89	2147.69	1476.3	2625.94	51.711	6340.36
Distance	50	Medium-stringency QC	All	All	5645	1.33168	1.18206	1	2	0	8	224383	509934	121247	133122	20213	17412444	90.3925	195.708	54.215	52.488	7.371	6340.36
Distance	50	Medium-stringency QC	Small	All	2148	0.506723	0.730505	0	1	0	5	64492.9	22118.3	64374	35670.5	20213	99857	47.4218	22.1778	43.786	25.575	7.371	190.113
Distance	50	Medium-stringency QC	Medium	All	3081	0.726822	0.856045	1	1	0	5	201169	101040	162162	122475	100155	499751	79.4671	56.757	62.698	62.298	7.488	775.19
Distance	50	Medium-stringency QC	Large	All	258	0.0608634	0.245919	0	0	0	2	666652	145418	612060	254656	500739	998187	225.51	128.57	207.614	209.258	14.986	585.044
Distance	50	Medium-stringency QC	Very Large	All	145	0.0342062	0.1869	0	0	0	2	1.59832e+06	792685	1295724	427045	1001893	4853798	475.224	383.881	344.624	363.112	32.798	2385.06
Distance	50	Medium-stringency QC	Ultra Large	All	13	0.00306676	0.0552999	0	0	0	1	8.0426e+06	3.69499e+06	6834477	2191379	5241670	17412444	2805.88	2108.5	2423.4	2186.93	51.711	6340.36
Distance	50	Low-stringency QC	All	Deletions	13542	3.19462	2.18312	3	2	0	63	59663.6	256955	22820	49294.8	31	17412444	32.9346	118.091	17.669	14.363	0.192	6340.36
Distance	50	Low-stringency QC	Small	Deletions	11708	2.76197	2.05475	3	3	0	61	26602.7	24301.3	19046	29387	31	99834	22.8038	23.7178	16.515	10.023	0.192	366.596
Distance	50	Low-stringency QC	Medium	Deletions	1734	0.409059	0.630492	0	1	0	4	182929	88688.1	147675	90569	100031	498927	60.6133	48.7975	43.3395	50.1142	1.123	319.421
Distance	50	Low-stringency QC	Large	Deletions	44	0.0103798	0.101363	0	0	0	1	641310	143505	595998	199482	503322	950733	217.587	108.158	199.643	167.136	36.289	441.89
Distance	50	Low-stringency QC	Very Large	Deletions	47	0.0110875	0.104724	0	0	0	1	1.69548e+06	778377	1407784	528452	1005726	4853798	657.889	379.471	593.314	544.473	175.667	1618.07
Distance	50	Low-stringency QC	Ultra Large	Deletions	9	0.00212314	0.0460341	0	0	0	1	7.93283e+06	3.65855e+06	6834477	1156746	5425714	17412444	3712.95	1827.8	2754.04	3281.7	1476.3	6340.36
Distance	50	Medium-stringency QC	All	Deletions	2210	0.521349	0.720792	0	1	0	5	205525	607138	103780	107993	20213	17412444	96.201	278.622	56.803	45.1532	11.422	6340.36
Distance	50	Medium-stringency QC	Small	Deletions	1055	0.248879	0.498329	0	0	0	3	65260.3	19470.5	64374	32113.5	20213	99722	52.3356	23.3038	47.664	26.963	11.422	137.89
Distance	50	Medium-stringency QC	Medium	Deletions	1061	0.250295	0.501399	0	0	0	3	199143	99885.5	159281	118396	100155	498927	80.6762	50.4936	68.649	56.57	13.5	319.421
Distance	50	Medium-stringency QC	Large	Deletions	40	0.00943619	0.096692	0	0	0	1	642687	146394	595998	198505	503322	950733	228.193	104.996	204.029	159.167	36.289	441.89
Distance	50	Medium-stringency QC	Very Large	Deletions	45	0.0106157	0.102496	0	0	0	1	1.71038e+06	792462	1419499	701072	1005726	4853798	649.966	385.659	572.922	518.26	175.667	1618.07
Distance	50	Medium-stringency QC	Ultra Large	Deletions	9	0.00212314	0.0460341	0	0	0	1	7.93283e+06	3.65855e+06	6834477	1156746	5425714	17412444	3712.95	1827.8	2754.04	3281.7	1476.3	6340.36
Distance	50	Low-stringency QC	All	Duplications	11403	2.69002	1.87736	2	3	0	30	110478	306226	41117	96981	198	14572792	39.0352	71.6877	19.19	24.6035	0	2385.06
Distance	50	Low-stringency QC	Small	Duplications	8126	1.91696	1.63829	2	2	0	27	32685.8	25564.8	23986	32679	198	99901	20.2134	16.7688	15.8435	12.44	0	341.621
Distance	50	Low-stringency QC	Medium	Duplications	2900	0.684124	0.822931	0	1	0	5	193348	94185.7	162162	106454	100105	499751	63.1644	57.6219	43.695	57.073	0.937	775.19
Distance	50	Low-stringency QC	Large	Duplications	244	0.0575607	0.241883	0	0	0	2	675191	144600	623020	263398	500739	998187	211.436	133.296	195.58	213.083	14.986	585.044
Distance	50	Low-stringency QC	Very Large	Duplications	123	0.0290163	0.169272	0	0	0	2	1.65955e+06	945894	1267144	361056	1001893	4641996	344.166	343.458	269.923	261.138	32.798	2385.06
Distance	50	Low-stringency QC	Ultra Large	Duplications	10	0.00235905	0.0485184	0	0	0	1	6.46008e+06	2.95752e+06	5267958	273770	5198473	14572792	376.433	629.582	115.791	60.6347	51.711	2038.62
Distance	50	Medium-stringency QC	All	Duplications	3435	0.810333	0.903236	1	1	0	6	236515	435756	136404	157555	20557	14572792	86.6555	113.92	52.253	58.6355	7.371	2385.06
Distance	50	Medium-stringency QC	Small	Duplications	1093	0.257844	0.514806	0	0	0	4	63752.2	24389.3	64820	42614	20557	99857	42.6789	19.9257	39.99	23.701	7.371	190.113
Distance	50	Medium-stringency QC	Medium	Duplications	2020	0.476527	0.694041	0	1	0	4	202233	101649	162162	121798	100301	499751	78.8321	59.7868	59.349	65.0865	7.488	775.19
Distance	50	Medium-stringency QC	Large	Duplications	218	0.0514272	0.225126	0	0	0	2	671049	145146	617682	257699	500739	998187	225.017	132.645	207.621	221.102	14.986	585.044
Distance	50	Medium-stringency QC	Very Large	Duplications	100	0.0235905	0.153334	0	0	0	2	1.5479e+06	791567	1.24571e+06	342668	1001893	4641996	396.59	357.938	307.823	284.494	32.798	2385.06
Distance	50	Medium-stringency QC	Ultra Large	Duplications	4	0.000943619	0.0307075	0	0	0	1	8.28961e+06	4.33601e+06	6.67198e+06	3.97631e+06	5241670	14572792	764.976	923.064	484.784	1046.02	51.711	2038.62
Distance	500	Low-stringency QC	All	All	37977	8.95895	3.85763	9	4	0	143	71703.7	249474	25963	64176	31	17412444	37.3006	115.46	19.013	18.18	0	9105.6
Distance	500	Low-stringency QC	Small	All	30929	7.2963	3.56725	7	4	0	133	26130.6	24428.8	17761	28553	31	99978	23.5086	25.8228	17.282	12.031	0	565.041
Distance	500	Low-stringency QC	Medium	All	6505	1.53456	1.23946	1	1	0	9	184734	82190.6	162162	81279	100034	498562	69.1604	67.5991	49.534	64.532	0	1067.37
Distance	500	Low-stringency QC	Large	All	322	0.0759613	0.277155	0	0	0	3	669557	146867	611084	235462	500495	996986	268.727	178.509	245.163	275.798	9.7	819.988
Distance	500	Low-stringency QC	Very Large	All	200	0.0471809	0.217543	0	0	0	2	1.72107e+06	911060	1.322e+06	697212	1001669	4847197	500.775	542.024	334.474	511.771	0	3325.48
Distance	500	Low-stringency QC	Ultra Large	All	21	0.004954	0.0702184	0	0	0	1	7.3042e+06	3.34682e+06	5876193	1940802	5117677	17412444	2518.83	3043.1	518.564	3657.21	52.24	9105.6
Distance	500	Medium-stringency QC	All	All	8814	2.07926	1.5108	2	2	0	9	185039	429608	114195	121522	20086	17412444	91.4495	225.532	55.6945	50.5992	0	9105.6
Distance	500	Medium-stringency QC	Small	All	3839	0.905638	0.996721	1	1	0	6	58645.6	23208.4	57013	39856	20086	99978	50.3517	27.5363	45.254	30.8025	0	215.58
Distance	500	Medium-stringency QC	Medium	All	4523	1.067	1.04917	1	2	0	6	190587	89013	162162	86655.5	100116	498562	86.1236	69.6794	65.507	64.375	7.009	1067.37
Distance	500	Medium-stringency QC	Large	All	283	0.066761	0.258004	0	0	0	3	662822	145631	608839	228940	500495	996986	283.255	178.638	261.622	278.915	14.765	819.988
Distance	500	Medium-stringency QC	Very Large	All	156	0.0368011	0.193243	0	0	0	2	1.57704e+06	737558	1.3125e+06	427398	1001669	4847197	586.609	569.503	416.838	491.567	19.853	3325.48
Distance	500	Medium-stringency QC	Ultra Large	All	13	0.00306676	0.0552999	0	0	0	1	8.47492e+06	3.83649e+06	6834477	2136537	5425714	17412444	3963.56	3081.52	3552.03	3095.68	52.24	9105.6
Distance	500	Low-stringency QC	All	Deletions	22160	5.22765	3.23397	5	4	0	134	52463.3	208489	19661	42642.5	31	17412444	34.323	133.44	18.57	14.893	1.373	9105.6
Distance	500	Low-stringency QC	Small	Deletions	19170	4.52229	3.09232	4	3	0	130	23706.2	23821.4	14704	27631	31	99978	24.3958	28.6134	17.6345	11.2457	1.373	565.041
Distance	500	Low-stringency QC	Medium	Deletions	2863	0.675395	0.798084	0	1	0	4	175311	73662.7	152171	41288	100034	486845	64.9645	61.9309	51.201	65.194	8.789	494.448
Distance	500	Low-stringency QC	Large	Deletions	64	0.0150979	0.123876	0	0	0	2	642171	149656	564762	183056	500495	982056	237.654	172.693	223.255	242.907	18.28	628.437
Distance	500	Low-stringency QC	Very Large	Deletions	54	0.0127389	0.112159	0	0	0	1	1.73377e+06	801688	1.42246e+06	676948	1006344	4847197	811.403	600.018	669.293	902.174	19.739	2394.84
Distance	500	Low-stringency QC	Ultra Large	Deletions	9	0.00212314	0.0460341	0	0	0	1	7.94464e+06	3.65338e+06	6834477	1083341	5425714	17412444	5323.35	2630.08	3865.45	4678.97	2141.37	9105.6
Distance	500	Medium-stringency QC	All	Deletions	3667	0.865063	0.933718	1	1	0	5	164390	479333	95735	97307	20086	17412444	99.94	313.138	61.301	44.525	9.573	9105.6
Distance	500	Medium-stringency QC	Small	Deletions	1891	0.446096	0.682041	0	1	0	5	58227.7	22412.4	56864	36847.5	20086	99978	57.178	29.2381	49.904	28.771	9.573	195.374
Distance	500	Medium-stringency QC	Medium	Deletions	1662	0.392074	0.617576	0	1	0	3	182548	86041.2	149746	81067	100155	486845	93.1426	61.2268	73.511	54.8665	14.624	494.448
Distance	500	Medium-stringency QC	Large	Deletions	56	0.0132107	0.116237	0	0	0	2	620822	131587	558639	131537	500495	950733	252.929	173.873	243.803	241.92	18.28	628.437
Distance	500	Medium-stringency QC	Very Large	Deletions	49	0.0115593	0.106904	0	0	0	1	1.69483e+06	766995	1425420	623897	1006344	4847197	846.512	593.633	677.85	860.206	23.365	2394.84
Distance	500	Medium-stringency QC	Ultra Large	Deletions	9	0.00212314	0.0460341	0	0	0	1	7.94464e+06	3.65338e+06	6834477	1083341	5425714	17412444	5323.35	2630.08	3865.45	4678.97	2141.37	9105.6
Distance	500	Low-stringency QC	All	Duplications	15817	3.7313	2.20766	3	3	0	26	98660	295454	33809	88865	99	14572792	41.4724	83.858	19.891	24.948	0	3325.48
Distance	500	Low-stringency QC	Small	Duplications	11759	2.774	1.96977	2	3	0	25	30083	24887.5	22385	29272.5	99	99923	22.0622	20.3922	16.675	13.843	0	547.531
Distance	500	Low-stringency QC	Medium	Duplications	3642	0.859165	0.928664	1	1	0	6	192143	87619.4	162162	84558	100116	498562	72.4589	71.5771	48.4155	64.6105	0	1067.37
Distance	500	Low-stringency QC	Large	Duplications	258	0.0608634	0.246876	0	0	0	2	676350	145663	627482	244825	500739	996986	276.435	179.416	249.123	278.844	9.7	819.988
Distance	500	Low-stringency QC	Very Large	Duplications	146	0.0344421	0.183673	0	0	0	2	1.71638e+06	950865	1.27137e+06	601991	1001669	4646901	385.885	471.575	257.542	352.384	0	3325.48
Distance	500	Low-stringency QC	Ultra Large	Duplications	12	0.00283086	0.0531367	0	0	0	1	6823876	3.17357e+06	5350164	594730	5117677	14572792	415.434	738.037	204.13	149.732	52.24	2723.97
Distance	500	Medium-stringency QC	All	Duplications	5147	1.2142	1.13	1	2	0	8	199751	389719	125457	134406	20138	14572792	85.4004	131.026	49.893	54.811	0	3325.48
Distance	500	Medium-stringency QC	Small	Duplications	1948	0.459542	0.693938	0	1	0	5	59051.3	23954.5	57123.5	41527	20138	99923	43.7252	23.9928	38.892	29.465	0	215.58
Distance	500	Medium-stringency QC	Medium	Duplications	2861	0.674923	0.826365	0	1	0	5	195257	90381.7	162162	91581	100116	498562	82.0462	73.8531	57.761	69.409	7.009	1067.37
Distance	500	Medium-stringency QC	Large	Duplications	227	0.0535504	0.228277	0	0	0	2	673183	147325	623298	242300	500739	996986	290.737	179.381	267.859	280.171	14.765	819.988
Distance	500	Medium-stringency QC	Very Large	Duplications	107	0.0252418	0.158374	0	0	0	2	1.5231e+06	720915	1236376	345860	1001669	4646901	467.587	518.804	340.742	351.103	19.853	3325.48
Distance	500	Medium-stringency QC	Ultra Large	Duplications	4	0.000943619	0.0307075	0	0	0	1	9.66806e+06	4.53216e+06	9173476	7.151e+06	5752503	14572792	904.014	1228.27	419.921	815.897	52.24	2723.97
Distance	5000	Low-stringency QC	All	All	53246	12.561	5.06321	12	5	1	215	71157.9	292236	23273	56351.8	50	24271331	37.6473	117.281	19.578	18.9148	0	11273
Distance	5000	Low-stringency QC	Small	All	44115	10.4069	4.65986	10	4	1	201	25678.5	24332.4	17243	31215	50	99965	23.6067	24.2713	17.673	12.6805	0	657.563
Distance	5000	Low-stringency QC	Medium	All	8361	1.9724	1.39064	2	2	0	12	190509	81821.1	167069	92221	100015	499332	78.135	74.0272	58.901	70.303	0	1110.17
Distance	5000	Low-stringency QC	Large	All	408	0.0962491	0.310555	0	0	0	3	682731	150783	630131	262400	500495	996986	278.012	208.762	244.499	326.038	5.884	938.145
Distance	5000	Low-stringency QC	Very Large	All	336	0.079264	0.287939	0	0	0	3	1.6454e+06	908119	1245190	513258	1004132	4860619	387.525	560.506	114.936	471.396	3.126	3555.31
Distance	5000	Low-stringency QC	Ultra Large	All	26	0.00613352	0.081051	0	0	0	2	8.91596e+06	6.16441e+06	6.42908e+06	2.1927e+06	5119248	24271331	2547.52	3386.48	378.99	4455.96	18.412	11273
Distance	5000	Medium-stringency QC	All	All	13645	3.21892	1.96229	3	2	0	12	177850	500775	109294	119582	20017	24271331	84.619	218.778	51.274	53.616	1.303	11273
Distance	5000	Medium-stringency QC	Small	All	6371	1.50295	1.32173	1	2	0	7	56407	22872.5	55847	39936	20017	99937	47.047	27.7071	41.387	30.2015	1.303	248.866
Distance	5000	Medium-stringency QC	Medium	All	6643	1.56711	1.29075	1	1	0	7	191926	82892.6	167069	89491	100015	499332	86.0187	72.4704	67.891	66.781	2.439	1110.17
Distance	5000	Medium-stringency QC	Large	All	354	0.0835103	0.289194	0	0	0	3	676427	150385	618418	224682	500495	996986	291.48	210.979	260.867	326.113	5.884	938.145
Distance	5000	Medium-stringency QC	Very Large	All	260	0.0613352	0.248665	0	0	0	2	1.42876e+06	640160	1207930	363720	1004132	4860619	446.575	606.36	191.155	586.054	16.629	3555.31
Distance	5000	Medium-stringency QC	Ultra Large	All	17	0.00401038	0.0668368	0	0	0	2	1.06762e+07	7.0477e+06	6835699	8696609	5425714	24271331	3774.96	3645.24	3326.22	4385.55	18.412	11273
Distance	5000	Low-stringency QC	All	Deletions	30991	7.31092	4.32636	7	4	0	199	50880.1	187160	17409	42309	50	17449101	35.2277	136.144	19.595	15.6185	0	11273
Distance	5000	Low-stringency QC	Small	Deletions	27164	6.40812	4.14906	6	4	0	195	23309.6	24171.9	14194	28223	50	99965	24.9307	26.3614	18.556	12.5072	0	657.563
Distance	5000	Low-stringency QC	Medium	Deletions	3617	0.853267	0.895789	1	1	0	5	180023	71412.3	164901	70065	100063	499332	76.1068	76.5235	56.612	78.671	0.726	630.651
Distance	5000	Low-stringency QC	Large	Deletions	80	0.0188724	0.137813	0	0	0	2	644427	145038	580237	170342	500495	982056	285.219	214.92	263.352	352.716	18.201	794.676
Distance	5000	Low-stringency QC	Very Large	Deletions	121	0.0285445	0.166542	0	0	0	1	1.39928e+06	647246	1200372	345601	1004132	4860619	481.321	680.275	53.178	767.551	22.385	2792.95
Distance	5000	Low-stringency QC	Ultra Large	Deletions	9	0.00212314	0.0460341	0	0	0	1	7.95918e+06	3.66186e+06	6835699	1059630	5425714	17449101	6465.4	2851.43	4691.99	4334.55	3317.73	11273
Distance	5000	Medium-stringency QC	All	Deletions	6169	1.4553	1.23666	1	2	0	7	152664	388143	94462	112031	20017	17449101	88.5217	293.016	53.204	52.443	9.458	11273
Distance	5000	Medium-stringency QC	Small	Deletions	3221	0.759849	0.909227	1	1	0	6	54647.3	23255.3	54199	40866	20017	99874	54.4236	29.1872	47.768	30.762	9.736	248.866
Distance	5000	Medium-stringency QC	Medium	Deletions	2759	0.650861	0.795408	0	1	0	4	180210	72679.6	163651	66547	100063	499332	85.5481	71.9257	71.044	80.328	9.458	583.149
Distance	5000	Medium-stringency QC	Large	Deletions	70	0.0165133	0.129292	0	0	0	2	641078	143816	580237	150400	500495	982056	303.745	218.65	275.948	331.232	18.201	794.676
Distance	5000	Medium-stringency QC	Very Large	Deletions	110	0.0259495	0.159003	0	0	0	1	1.38238e+06	603307	1200372	345238	1004132	4860619	502.852	692.962	54.7565	812.869	25.05	2792.95
Distance	5000	Medium-stringency QC	Ultra Large	Deletions	9	0.00212314	0.0460341	0	0	0	1	7.95918e+06	3.66186e+06	6835699	1059630	5425714	17449101	6465.4	2851.43	4691.99	4334.55	3317.73	11273
Distance	5000	Low-stringency QC	All	Duplications	22255	5.25006	2.62978	5	4	0	25	99395.7	392662	33213	80135.5	60	24271331	41.0167	84.1381	19.539	25.944	0	3555.31
Distance	5000	Low-stringency QC	Small	Duplications	16951	3.99882	2.31941	4	3	0	24	29474.7	24107.6	21534	30158	60	99937	21.485	20.3032	16.246	13.0005	0	648.195
Distance	5000	Low-stringency QC	Medium	Duplications	4744	1.11913	1.059	1	2	0	8	198504	88115.3	177489	91787.5	100015	498562	79.6814	72.0357	59.8775	62.188	0	1110.17
Distance	5000	Low-stringency QC	Large	Duplications	328	0.0773767	0.276763	0	0	0	2	692073	150894	638871	256674	500656	996986	276.254	207.53	230.695	322.425	5.884	938.145
Distance	5000	Low-stringency QC	Very Large	Duplications	215	0.0507195	0.233009	0	0	0	3	1.78392e+06	1.00126e+06	1267804	1.01359e+06	1004474	4662030	334.737	473.846	175.24	416.76	3.126	3555.31
Distance	5000	Low-stringency QC	Ultra Large	Duplications	17	0.00401038	0.0668368	0	0	0	2	9.42249e+06	7.20297e+06	5752503	1639965	5119248	24271331	473.341	805.217	230.855	255.474	18.412	3326.22
Distance	5000	Medium-stringency QC	All	Duplications	7476	1.76362	1.40073	2	2	0	9	198632	576600	121414	148720	20070	24271331	81.3986	128.437	49.116	54.3005	1.303	3555.31
Distance	5000	Medium-stringency QC	Small	Duplications	3150	0.7431	0.901893	1	1	0	6	58206.4	22335	57949	39360	20070	99937	39.5042	23.8589	33.374	27.21	1.303	221.114
Distance	5000	Medium-stringency QC	Medium	Duplications	3884	0.916254	0.972155	1	1	0	5	200249	88513.5	178881	90081	100015	498407	86.3529	72.8623	66.2925	59.2545	2.439	1110.17
Distance	5000	Medium-stringency QC	Large	Duplications	284	0.0669969	0.255645	0	0	0	2	685140	150935	630131	254319	500656	996986	288.457	209.331	244.499	325.71	5.884	938.145
Distance	5000	Medium-stringency QC	Very Large	Duplications	150	0.0353857	0.188567	0	0	0	2	1.46277e+06	665828	1.23628e+06	384103	1004474	4662030	405.306	532.701	260.327	475.641	16.629	3555.31
Distance	5000	Medium-stringency QC	Ultra Large	Duplications	8	0.00188724	0.0485391	0	0	0	2	1.37328e+07	8.83391e+06	1.05747e+07	1.77096e+07	5690369	24271331	748.215	1141.62	182.306	1056.23	18.412	3326.22
Distance	50000	Low-stringency QC	All	All	59419	14.0172	5.30134	14	5	2	223	70407.3	286911	22581	52987	50	24271331	36.8296	103.649	20.069	18.876	0	11316.5
Distance	50000	Low-stringency QC	Small	All	49571	11.694	4.88818	11	5	1	209	24823.1	23677.8	16722	30161	50	99988	23.7544	23.6559	18.145	13.1535	0	683.087
Distance	50000	Low-stringency QC	Medium	All	8940	2.10899	1.43044	2	2	0	12	188722	80310.4	167069	94633	100015	499685	78.7196	73.7222	60.1145	69.7805	0	1104.16
Distance	50000	Low-stringency QC	Large	All	437	0.10309	0.322928	0	0	0	3	657423	135867	605320	179429	500495	996986	265.378	207.926	223.528	324.094	6.235	945.472
Distance	50000	Low-stringency QC	Very Large	All	445	0.104978	0.335238	0	0	0	4	1.67768e+06	798284	1443581	503150	1004132	4860619	303.903	512.514	56.394	334.867	3.148	3525.53
Distance	50000	Low-stringency QC	Ultra Large	All	26	0.00613352	0.081051	0	0	0	2	8.92247e+06	6.16145e+06	6.42908e+06	2.1927e+06	5119248	24271331	2149.58	3044.64	390.783	4126.21	18.51	11316.5
Distance	50000	Medium-stringency QC	All	All	14777	3.48596	2.04705	3	3	0	13	182679	495865	110545	119214	20017	24271331	82.3094	194.187	50.752	54.33	1.318	11316.5
Distance	50000	Medium-stringency QC	Small	All	6772	1.59755	1.35694	1	1	0	8	55730.5	22454.1	55397	38102.2	20017	99937	46.4098	28.1691	40.304	30.546	1.318	311.245
Distance	50000	Medium-stringency QC	Medium	All	7265	1.71385	1.34774	2	2	0	8	189338	79470.2	167069	91577	100015	499685	85.4507	70.9506	68.489	68.264	1.652	1104.16
Distance	50000	Medium-stringency QC	Large	All	382	0.0901156	0.299274	0	0	0	3	651965	135998	605320	167050	500495	996986	277.668	210.421	243.28	330.665	6.235	945.472
Distance	50000	Medium-stringency QC	Very Large	All	341	0.0804435	0.287201	0	0	0	3	1.51255e+06	572557	1326797	508871	1004132	4860619	355.892	560.828	65.539	413.744	17.573	3525.53
Distance	50000	Medium-stringency QC	Ultra Large	All	17	0.00401038	0.0668368	0	0	0	2	1.06861e+07	7.041e+06	6835699	8300283	5425714	24271331	3162.99	3365.21	1261.48	4380.98	18.51	11316.5
Distance	50000	Low-stringency QC	All	Deletions	35316	8.33121	4.55658	8	4	0	206	49131.4	182494	17407	39499	50	17449101	34.3761	117.458	20.348	16.3465	0	11316.5
Distance	50000	Low-stringency QC	Small	Deletions	31338	7.39278	4.36417	7	4	0	201	22843.7	23573	14600	27964	50	99988	25.2125	25.3056	19.216	13.5405	0	683.087
Distance	50000	Low-stringency QC	Medium	Deletions	3719	0.87733	0.910871	1	1	0	5	177292	73006.2	156235	60791	100063	499332	77.7958	78.2203	57.352	75.5105	2.295	667.703
Distance	50000	Low-stringency QC	Large	Deletions	92	0.0217032	0.14734	0	0	0	2	631249	122473	587060	170391	500495	950733	263.905	211.203	256.613	309.666	12.749	799.405
Distance	50000	Low-stringency QC	Very Large	Deletions	158	0.0372729	0.19437	0	0	0	2	1.45728e+06	509444	1341166	438630	1004132	4860619	382.91	633.47	46.835	437.149	17.074	2872.3
Distance	50000	Low-stringency QC	Ultra Large	Deletions	9	0.00212314	0.0460341	0	0	0	1	7.95253e+06	3.66421e+06	6835699	1059630	5425714	17449101	5534.98	2986.44	4693.48	1438.47	1241.49	11316.5
Distance	50000	Medium-stringency QC	All	Deletions	6722	1.58575	1.28194	1	1	0	7	151093	381721	90338.5	104546	20017	17449101	84.1055	256.128	51.419	51.8045	5.453	11316.5
Distance	50000	Medium-stringency QC	Small	Deletions	3595	0.848077	0.949673	1	1	0	6	54359.1	22478.4	54199	38279	20017	99874	52.2449	30.0779	46.021	31.0935	5.453	311.245
Distance	50000	Medium-stringency QC	Medium	Deletions	2913	0.68719	0.815612	0	1	0	4	176928	71199.7	157005	53602	100063	493598	85.1917	70.6792	69.822	78.295	10.521	585.44
Distance	50000	Medium-stringency QC	Large	Deletions	77	0.0181647	0.135318	0	0	0	2	628157	125362	558639	149608	500495	950733	291.966	213.926	276.495	330.022	24.666	799.405
Distance	50000	Medium-stringency QC	Very Large	Deletions	128	0.0301958	0.176575	0	0	0	2	1.4445e+06	555157	1248618	457210	1004132	4860619	445.918	670.742	54.745	652.567	20.11	2872.3
Distance	50000	Medium-stringency QC	Ultra Large	Deletions	9	0.00212314	0.0460341	0	0	0	1	7.95253e+06	3.66421e+06	6835699	1059630	5425714	17449101	5534.98	2986.44	4693.48	1438.47	1241.49	11316.5
Distance	50000	Low-stringency QC	All	Duplications	24103	5.68601	2.74945	5	3	0	30	101581	390516	31871	82955	60	24271331	40.4245	79.0434	19.552	25.082	0	3525.53
Distance	50000	Low-stringency QC	Small	Duplications	18233	4.30125	2.4177	4	3	0	26	28225.2	23470.7	20506	30380	60	99988	21.2482	20.2697	16.374	12.437	0	678.215
Distance	50000	Low-stringency QC	Medium	Duplications	5221	1.23166	1.10605	1	2	0	9	196864	84197.7	177581	93849	100015	499685	79.3777	70.3433	61.808	64.459	0	1104.16
Distance	50000	Low-stringency QC	Large	Duplications	345	0.0813871	0.281958	0	0	0	2	664403	138552	614560	178092	500656	996986	265.771	207.352	219.941	327.264	6.235	945.472
Distance	50000	Low-stringency QC	Very Large	Duplications	287	0.0677046	0.27374	0	0	0	4	1.79902e+06	897344	1484362	767723	1004132	4662030	260.408	426.79	79.117	288.738	3.148	3525.53
Distance	50000	Low-stringency QC	Ultra Large	Duplications	17	0.00401038	0.0668368	0	0	0	2	9.43596e+06	7.19689e+06	5690369	1639965	5119248	24271331	357.301	406.079	238.985	270.913	18.51	1261.48
Distance	50000	Medium-stringency QC	All	Duplications	8055	1.90021	1.4596	2	2	0	12	209037	572692	127789	158406	20070	24271331	80.8104	120.133	49.935	56.205	1.318	3525.53
Distance	50000	Medium-stringency QC	Small	Duplications	3177	0.749469	0.91213	1	1	0	7	57282.3	22328.7	56100	36842	20070	99937	39.8069	24.2028	33.669	26.711	1.318	220.795
Distance	50000	Medium-stringency QC	Medium	Duplications	4352	1.02666	1.02792	1	2	0	6	197645	83539.5	178881	91228.5	100015	499685	85.6241	71.1393	67.653	62.3692	1.652	1104.16
Distance	50000	Medium-stringency QC	Large	Duplications	305	0.0719509	0.262064	0	0	0	2	657976	138100	605320	175372	500656	996986	274.059	209.728	228.845	332.918	6.235	945.472
Distance	50000	Medium-stringency QC	Very Large	Duplications	213	0.0502477	0.225915	0	0	0	3	1.55345e+06	580211	1407784	515936	1004132	4662030	301.792	476.534	87.646	390.892	17.573	3525.53
Distance	50000	Medium-stringency QC	Ultra Large	Duplications	8	0.00188724	0.0485391	0	0	0	2	1.37614e+07	8.80655e+06	1.05747e+07	1.74279e+07	5585166	24271331	494.493	565.573	185.645	1064.59	18.51	1261.48
Distance	500000	Low-stringency QC	All	All	60818	14.3473	5.44128	14	6	0	233	69436	283848	22086	52872.5	50	24271331	37.3858	104.09	20.343	19.7527	0	11694.8
Distance	500000	Low-stringency QC	Small	All	50925	12.0134	5.02552	12	5	0	219	24569.6	23505.4	16578	30082	50	99988	24.685	26.9385	18.397	13.855	0	822.09
Distance	500000	Low-stringency QC	Medium	All	8979	2.11819	1.43556	2	2	0	12	189065	80070.9	167069	94065	100015	499685	78.7814	75.1777	59.814	69.893	0	1105.6
Distance	500000	Low-stringency QC	Large	All	441	0.104034	0.324812	0	0	0	3	658026	135716	609654	178914	500495	996986	263.36	208.176	220.821	326.527	6.428	946.262
Distance	500000	Low-stringency QC	Very Large	All	447	0.105449	0.33297	0	0	0	4	1.68214e+06	781340	1471883	531034	1004132	4860619	306.252	514.072	58.39	328.033	3.265	3528.46
Distance	500000	Low-stringency QC	Ultra Large	All	26	0.00613352	0.081051	0	0	0	2	8.92446e+06	6.1608e+06	6.42908e+06	2.1927e+06	5119248	24271331	2162.74	3088.21	388.269	4125.52	18.53	11694.8
Distance	500000	Medium-stringency QC	All	All	14862	3.50602	2.05146	3	3	0	13	183263	496270	110222	119442	20017	24271331	82.2339	195.443	50.5295	54.2608	1.32	11694.8
Distance	500000	Medium-stringency QC	Small	All	6823	1.60958	1.35863	1	1	0	8	55772.4	22408.3	55361	38343.5	20017	99937	46.4243	28.8907	40.123	30.627	1.32	311.161
Distance	500000	Medium-stringency QC	Medium	All	7290	1.71975	1.35081	2	2	0	8	189339	79266.8	167069	91577	100015	499685	85.3304	71.0134	68.2035	68.302	1.646	1105.6
Distance	500000	Medium-stringency QC	Large	All	385	0.0908233	0.300241	0	0	0	3	652729	136033	605320	167024	500495	996986	275.93	210.713	242.428	323.458	6.428	946.262
Distance	500000	Medium-stringency QC	Very Large	All	347	0.0818589	0.288441	0	0	0	3	1.52703e+06	570497	1341166	549602	1004132	4860619	354.426	560.078	64.157	415.442	18.783	3528.46
Distance	500000	Medium-stringency QC	Ultra Large	All	17	0.00401038	0.0668368	0	0	0	2	1.06861e+07	7.041e+06	6835699	8300283	5425714	24271331	3184.13	3419.42	1261.66	4395.03	18.53	11694.8
Distance	500000	Low-stringency QC	All	Deletions	36304	8.56428	4.70449	8	4	0	216	48305.3	180198	17142	38755	50	17449101	35.4923	117.961	20.788	17.5667	0	11694.8
Distance	500000	Low-stringency QC	Small	Deletions	32323	7.62515	4.51701	7	4	0	211	22630	23419.2	14308	27852	50	99988	26.6609	29.473	19.679	14.756	0	822.09
Distance	500000	Low-stringency QC	Medium	Deletions	3723	0.878273	0.912809	1	1	0	5	178155	72979	158501	61455	100063	499332	78.3053	81.4579	57.492	75.845	2.3	797.668
Distance	500000	Low-stringency QC	Large	Deletions	93	0.0219391	0.149689	0	0	0	2	631025	121825	592520	168503	500495	950733	261.752	211.578	255.465	314.447	12.747	796.683
Distance	500000	Low-stringency QC	Very Large	Deletions	156	0.0368011	0.192018	0	0	0	2	1.46589e+06	514585	1341166	445622	1004132	4860619	389.267	637.209	47.295	490.15	17.077	2903.75
Distance	500000	Low-stringency QC	Ultra Large	Deletions	9	0.00212314	0.0460341	0	0	0	1	7.95253e+06	3.66421e+06	6835699	1059630	5425714	17449101	5572.16	3078.08	4707.86	1373.81	1243.41	11694.8
Distance	500000	Medium-stringency QC	All	Deletions	6718	1.58481	1.28182	1	1	0	7	151072	382011	89675	104546	20017	17449101	84.391	258.711	51.3905	51.8795	5.449	11694.8
Distance	500000	Medium-stringency QC	Small	Deletions	3595	0.848077	0.948181	1	1	0	6	54380.3	22466.2	54235	38279	20017	99874	52.5952	31.305	45.997	31.2365	5.449	311.161
Distance	500000	Medium-stringency QC	Medium	Deletions	2910	0.686483	0.815195	0	1	0	4	177045	71230.2	157515	54098	100063	493598	85.179	70.719	69.7285	78.3285	10.528	585.63
Distance	500000	Medium-stringency QC	Large	Deletions	77	0.0181647	0.135318	0	0	0	2	628166	125362	558639	149608	500495	950733	292.239	214.222	276.427	331.229	24.524	796.683
Distance	500000	Medium-stringency QC	Very Large	Deletions	127	0.0299599	0.174599	0	0	0	2	1.45091e+06	560685	1245286	477626	1004132	4860619	451.463	673.233	54.793	655.5	22.715	2903.75
Distance	500000	Medium-stringency QC	Ultra Large	Deletions	9	0.00212314	0.0460341	0	0	0	1	7.95253e+06	3.66421e+06	6835699	1059630	5425714	17449101	5572.16	3078.08	4707.86	1373.81	1243.41	11694.8
Distance	500000	Low-stringency QC	All	Duplications	24514	5.78297	2.7776	5	3	0	30	100730	387511	31871	81068	60	24271331	40.1901	79.1233	19.498	24.6483	0	3528.46
Distance	500000	Low-stringency QC	Small	Duplications	18602	4.3883	2.4421	4	3	0	24	27940	23273.7	20286	30322.8	60	99937	21.2517	21.4175	16.39	12.2582	0	814.959
Distance	500000	Low-stringency QC	Medium	Duplications	5256	1.23992	1.11078	1	2	0	9	196792	83888.6	177460	92689	100015	499685	79.1186	70.397	61.013	64.278	0	1105.6
Distance	500000	Low-stringency QC	Large	Duplications	348	0.0820948	0.283006	0	0	0	2	665242	138466	614560	176114	500656	996986	263.79	207.563	218.081	330.748	6.428	946.262
Distance	500000	Low-stringency QC	Very Large	Duplications	291	0.0686483	0.272641	0	0	0	4	1.79807e+06	871047	1541928	722080	1004132	4662030	261.749	428.621	72.936	276.479	3.265	3528.46
Distance	500000	Low-stringency QC	Ultra Large	Duplications	17	0.00401038	0.0668368	0	0	0	2	9.43901e+06	7.1958e+06	5690369	1691829	5119248	24271331	357.75	405.177	239.896	266.774	18.53	1261.66
Distance	500000	Medium-stringency QC	All	Duplications	8144	1.92121	1.46306	2	2	0	12	209818	572304	128279	158406	20070	24271331	80.4545	120.39	49.615	56.132	1.32	3528.46
Distance	500000	Medium-stringency QC	Small	Duplications	3228	0.7615	0.917282	1	1	0	7	57322.7	22244.7	56100	37414	20070	99937	39.5517	24.1537	33.3635	26.925	1.32	220.512
Distance	500000	Medium-stringency QC	Medium	Duplications	4380	1.03326	1.02934	1	2	0	6	197507	83192.3	178114	90814	100015	499685	85.4309	71.2162	67.2085	62.7283	1.646	1105.6
Distance	500000	Medium-stringency QC	Large	Duplications	308	0.0726586	0.263217	0	0	0	2	658870	138082	605320	173327	500656	996986	271.853	209.981	226.321	334.715	6.428	946.262
Distance	500000	Medium-stringency QC	Very Large	Duplications	220	0.051899	0.229174	0	0	0	3	1.57098e+06	572745	1488971	502322	1004132	4662030	298.409	475.62	78.097	384.677	18.783	3528.46
Distance	500000	Medium-stringency QC	Ultra Large	Duplications	8	0.00188724	0.0485391	0	0	0	2	1.37614e+07	8.80655e+06	1.05747e+07	1.74279e+07	5585166	24271331	497.588	562.864	198.127	1064.4	18.53	1261.66
Distance	5000000	Low-stringency QC	All	All	61586	14.5284	5.47616	14	5	2	234	69038.8	282722	21786	51389.5	50	24271331	37.1101	103.475	20.2095	19.5478	0	11695.5
Distance	5000000	Low-stringency QC	Small	All	51678	12.1911	5.06185	12	5	1	220	24466.5	23378	16578	29683	50	99988	24.5358	26.7824	18.293	13.7617	0	822.078
Distance	5000000	Low-stringency QC	Medium	All	8976	2.11748	1.43488	2	2	0	12	189243	80182.3	167252	94065	100015	499685	78.8459	75.1662	59.842	69.8945	0	1105.56
Distance	5000000	Low-stringency QC	Large	All	459	0.10828	0.33206	0	0	0	3	658277	133597	612213	173133	500495	996986	254.14	209.097	210.367	331.19	6.431	946.3
Distance	5000000	Low-stringency QC	Very Large	All	447	0.105449	0.33297	0	0	0	4	1.68818e+06	788245	1471883	537105	1004132	4860619	306.267	514.057	58.391	327.993	3.266	3528.59
Distance	5000000	Low-stringency QC	Ultra Large	All	26	0.00613352	0.081051	0	0	0	2	8.92446e+06	6.1608e+06	6.42908e+06	2.1927e+06	5119248	24271331	2162.77	3088.32	388.246	4125.49	18.528	11695.5
Distance	5000000	Medium-stringency QC	All	All	14862	3.50602	2.05146	3	3	0	13	183261	496271	110190	119442	20017	24271331	82.2331	195.445	50.5295	54.2717	1.32	11695.5
Distance	5000000	Medium-stringency QC	Small	All	6824	1.60981	1.35931	1	1	0	8	55776	22408.7	55370	38342.2	20017	99937	46.4227	28.8883	40.1215	30.62	1.32	311.148
Distance	5000000	Medium-stringency QC	Medium	All	7289	1.71951	1.35103	2	2	0	8	189349	79267.4	167069	91577	100015	499685	85.336	71.0157	68.232	68.313	1.645	1105.56
Distance	5000000	Medium-stringency QC	Large	All	385	0.0908233	0.300241	0	0	0	3	652729	136033	605320	167024	500495	996986	275.928	210.713	242.411	323.441	6.431	946.3
Distance	5000000	Medium-stringency QC	Very Large	All	347	0.0818589	0.288441	0	0	0	3	1.52704e+06	570497	1341166	549602	1004132	4860619	354.417	560.076	64.149	415.421	18.783	3528.59
Distance	5000000	Medium-stringency QC	Ultra Large	All	17	0.00401038	0.0668368	0	0	0	2	1.06861e+07	7.041e+06	6835699	8300283	5425714	24271331	3184.18	3419.55	1261.55	4395.14	18.528	11695.5
Distance	5000000	Low-stringency QC	All	Deletions	36673	8.65133	4.73445	8	5	1	217	48177.1	179622	16994	38637	50	17449101	35.3217	117.383	20.734	17.493	0	11695.5
Distance	5000000	Low-stringency QC	Small	Deletions	32686	7.71078	4.54601	7	4	0	212	22556.9	23320.6	14224.5	27402.8	50	99988	26.5623	29.3338	19.6305	14.6997	0	822.078
Distance	5000000	Low-stringency QC	Medium	Deletions	3718	0.877094	0.911487	1	1	0	5	178452	73311.9	158910	62384.5	100063	499332	78.4241	81.4555	57.5725	75.7432	2.3	797.664
Distance	5000000	Low-stringency QC	Large	Deletions	105	0.02477	0.1614	0	0	0	2	638073	117232	609654	142161	500495	950733	235.311	212.305	154.539	343.149	12.747	796.668
Distance	5000000	Low-stringency QC	Very Large	Deletions	155	0.0365652	0.191448	0	0	0	2	1.4674e+06	515909	1341166	447786	1004132	4860619	391.596	638.604	47.34	503.046	17.076	2903.62
Distance	5000000	Low-stringency QC	Ultra Large	Deletions	9	0.00212314	0.0460341	0	0	0	1	7.95253e+06	3.66421e+06	6835699	1059630	5425714	17449101	5572.28	3078.25	4707.97	1374.07	1243.51	11695.5
Distance	5000000	Medium-stringency QC	All	Deletions	6718	1.58481	1.28182	1	1	0	7	151073	382012	89675	104546	20017	17449101	84.3899	258.717	51.389	51.8825	5.448	11695.5
Distance	5000000	Medium-stringency QC	Small	Deletions	3595	0.848077	0.948181	1	1	0	6	54380.3	22466.2	54235	38279	20017	99874	52.5946	31.3047	45.992	31.2355	5.448	311.148
Distance	5000000	Medium-stringency QC	Medium	Deletions	2910	0.686483	0.815195	0	1	0	4	177045	71230.2	157515	54098	100063	493598	85.1778	70.7184	69.729	78.3277	10.526	585.636
Distance	5000000	Medium-stringency QC	Large	Deletions	77	0.0181647	0.135318	0	0	0	2	628166	125362	558639	149608	500495	950733	292.237	214.222	276.421	331.223	24.525	796.668
Distance	5000000	Medium-stringency QC	Very Large	Deletions	127	0.0299599	0.174599	0	0	0	2	1.45092e+06	560688	1245286	477626	1004132	4860619	451.446	673.24	54.792	655.444	20.974	2903.62
Distance	5000000	Medium-stringency QC	Ultra Large	Deletions	9	0.00212314	0.0460341	0	0	0	1	7.95253e+06	3.66421e+06	6835699	1059630	5425714	17449101	5572.28	3078.25	4707.97	1374.07	1243.51	11695.5
Distance	5000000	Low-stringency QC	All	Duplications	24913	5.87709	2.81173	6	3	0	30	99748.2	385384	31216	78455	60	24271331	39.7428	78.5746	19.25	24.348	0	3528.59
Distance	5000000	Low-stringency QC	Small	Duplications	18992	4.4803	2.47937	4	3	0	24	27752.8	23110.6	19910	29703	60	99937	21.048	21.2529	16.2325	12.1555	0	814.967
Distance	5000000	Low-stringency QC	Medium	Duplications	5258	1.24039	1.11111	1	2	0	9	196874	83877.6	177535	92353.2	100015	499685	79.1442	70.387	61.096	64.2692	0	1105.56
Distance	5000000	Low-stringency QC	Large	Duplications	354	0.0835103	0.285912	0	0	0	2	664270	137661	614044	174201	500656	996986	259.725	208.111	212.966	329.608	6.431	946.3
Distance	5000000	Low-stringency QC	Very Large	Duplications	292	0.0688842	0.273014	0	0	0	4	1.80537e+06	878453	1.54288e+06	734537	1004132	4662030	260.972	428.079	71.922	273.268	3.266	3528.59
Distance	5000000	Low-stringency QC	Ultra Large	Duplications	17	0.00401038	0.0668368	0	0	0	2	9.43901e+06	7.1958e+06	5690369	1691829	5119248	24271331	357.74	405.152	239.929	266.746	18.528	1261.55
Distance	5000000	Medium-stringency QC	All	Duplications	8144	1.92121	1.46306	2	2	0	12	209814	572305	128279	158406	20070	24271331	80.454	120.388	49.6145	56.1277	1.32	3528.59
Distance	5000000	Medium-stringency QC	Small	Duplications	3229	0.761736	0.917472	1	1	0	7	57330	22245.1	56100	37414	20070	99937	39.5513	24.1496	33.366	26.915	1.32	220.509
Distance	5000000	Medium-stringency QC	Medium	Duplications	4379	1.03303	1.02946	1	2	0	6	197526	83192.4	178182	90814	100015	499685	85.4411	71.2204	67.216	62.718	1.645	1105.56
Distance	5000000	Medium-stringency QC	Large	Duplications	308	0.0726586	0.263217	0	0	0	2	658870	138082	605320	173327	500656	996986	271.851	209.981	226.303	334.728	6.431	946.3
Distance	5000000	Medium-stringency QC	Very Large	Duplications	220	0.051899	0.229174	0	0	0	3	1.57098e+06	572745	1488971	502322	1004132	4662030	298.405	475.612	78.093	384.683	18.783	3528.59
Distance	5000000	Medium-stringency QC	Ultra Large	Duplications	8	0.00188724	0.0485391	0	0	0	2	1.37614e+07	8.80655e+06	1.05747e+07	1.74279e+07	5585166	24271331	497.565	562.832	198.129	1064.36	18.528	1261.55
Exact Match	0	Low-stringency QC	All	All	10917	2.57537	1.79505	2	2	0	29	121392	367512	59224	88723	184	17397513	31.1862	69.3082	17.401	16.977	0	2855.39
Exact Match	0	Low-stringency QC	Small	All	7582	1.78863	1.52009	2	2	0	21	40719.1	27771.7	34483	46094.5	184	99988	18.8591	18.446	14.7195	9.70425	0	236.448
Exact Match	0	Low-stringency QC	Medium	All	2970	0.700637	0.832774	1	1	0	8	187533	93877.2	146134	115631	100023	499751	39.4632	29.2139	29.2555	31.16	0	425.387
Exact Match	0	Low-stringency QC	Large	All	227	0.0535504	0.232375	0	0	0	2	697551	151737	663058	282760	500351	997355	131.954	67.8939	117.113	97.489	4.809	317.551
Exact Match	0	Low-stringency QC	Very Large	All	125	0.0294881	0.17468	0	0	0	2	1.58258e+06	714439	1318858	436272	1001999	4629205	276.278	218.049	213.943	238.801	47.416	1265.99
Exact Match	0	Low-stringency QC	Ultra Large	All	13	0.00306676	0.0552999	0	0	0	1	7.95136e+06	3.78899e+06	6810532	2475312	5132364	17397513	1213.51	959.329	1176.43	1165.41	42.834	2855.39
Exact Match	0	Medium-stringency QC	All	All	1522	0.359047	0.620084	0	1	0	4	405581	852996	217082	277459	33653	17397513	93.3404	160.149	60.615	47.148	6.674	2855.39
Exact Match	0	Medium-stringency QC	Small	All	336	0.079264	0.282144	0	0	0	2	81065.5	15850.5	87340	23828	33653	99857	40.3784	13.9326	39.614	18.518	10.507	83.602
Exact Match	0	Medium-stringency QC	Medium	All	899	0.212078	0.470042	0	0	0	4	245877	100769	225357	152247	100023	499751	66.7739	31.5139	61.966	34.6855	6.674	425.387
Exact Match	0	Medium-stringency QC	Large	All	175	0.0412833	0.202495	0	0	0	2	694534	156437	655137	284325	500351	997355	143.69	66.3322	129.735	97.1045	34.89	317.551
Exact Match	0	Medium-stringency QC	Very Large	All	102	0.0240623	0.1593	0	0	0	2	1.58213e+06	726334	1312425	322634	1009421	4629205	287.707	232.744	216.691	267.261	47.416	1265.99
Exact Match	0	Medium-stringency QC	Ultra Large	All	10	0.00235905	0.0485184	0	0	0	1	8609221	4.12068e+06	7035389	3378795	5132364	17397513	1397.54	996.275	1277.02	1550.87	71.914	2855.39
Exact Match	0	Low-stringency QC	All	Deletions	4932	1.16348	1.21611	1	2	0	15	97980.5	392225	47859	68933.8	184	17397513	29.1451	84.5865	16.0605	13.1382	0	2855.39
Exact Match	0	Low-stringency QC	Small	Deletions	3892	0.918141	1.08233	1	1	0	14	39015.9	26966.7	34286	46586.8	184	99939	19.9642	21.6999	14.912	8.7975	0	225.663
Exact Match	0	Low-stringency QC	Medium	Deletions	957	0.225761	0.471697	0	0	0	4	184926	91170.6	151282	104459	100166	479184	36.9432	26.3779	26.857	31.496	4.495	176.661
Exact Match	0	Low-stringency QC	Large	Deletions	34	0.00802076	0.0892093	0	0	0	1	676212	150003	651001	237420	503530	957181	125.207	58.0639	123.069	68.265	34.89	293.961
Exact Match	0	Low-stringency QC	Very Large	Deletions	41	0.00967209	0.0978816	0	0	0	1	1.65521e+06	632274	1407784	542142	1001999	3188893	312.608	177.588	277.706	309.327	53.819	734.967
Exact Match	0	Low-stringency QC	Ultra Large	Deletions	8	0.00188724	0.0434065	0	0	0	1	7.94517e+06	3.90777e+06	6810532	1215048	5425714	17397513	1701.79	848.047	1469.79	1312.99	580.946	2855.39
Exact Match	0	Medium-stringency QC	All	Deletions	427	0.100731	0.321477	0	0	0	3	466523	1.1798e+06	201531	262875	33653	17397513	112.08	255.654	59.211	38.1395	14.265	2855.39
Exact Match	0	Medium-stringency QC	Small	Deletions	103	0.0242982	0.153991	0	0	0	1	73691.5	18455.1	77759	28254	33653	99490	42.3117	11.9635	42.45	15.1225	14.265	77.067
Exact Match	0	Medium-stringency QC	Medium	Deletions	255	0.0601557	0.243684	0	0	0	2	246399	105924	221706	168324	106145	479184	66.4262	24.3804	61.374	29.0805	17.091	176.661
Exact Match	0	Medium-stringency QC	Large	Deletions	30	0.00707714	0.0838374	0	0	0	1	679566	153071	651001	237420	503530	957181	129.803	58.8777	134.765	66.7592	34.89	293.961
Exact Match	0	Medium-stringency QC	Very Large	Deletions	33	0.00778485	0.0878981	0	0	0	1	1.72093e+06	677371	1411108	828650	1009421	3188893	327.591	185.638	326.275	329.124	53.819	734.967
Exact Match	0	Medium-stringency QC	Ultra Large	Deletions	6	0.00141543	0.0376	0	0	0	1	8.60093e+06	4.38544e+06	7035389	930299	5425714	17397513	1976.15	781.068	2009.58	1264.77	986.836	2855.39
Exact Match	0	Low-stringency QC	All	Duplications	5985	1.41189	1.37469	1	1	0	28	140685	344662	75309	108955	198	14385408	32.8681	53.4852	19.341	21.107	0	1287.14
Exact Match	0	Low-stringency QC	Small	Duplications	3690	0.870488	1.11003	1	1	0	20	42515.5	28489.8	34674	47527	198	99988	17.6934	14.1392	14.4895	10.8897	0	236.448
Exact Match	0	Low-stringency QC	Medium	Duplications	2013	0.474876	0.699739	0	1	0	8	188772	95134.2	143477	122783	100023	499751	40.6613	30.4028	30.088	31.204	0	425.387
Exact Match	0	Low-stringency QC	Large	Duplications	193	0.0455296	0.212966	0	0	0	2	701310	152116	668385	285890	500351	997355	133.143	69.5479	117.113	104.795	4.809	317.551
Exact Match	0	Low-stringency QC	Very Large	Duplications	84	0.019816	0.139384	0	0	0	1	1.54713e+06	752344	1295724	337225	1002569	4629205	258.546	234.228	196.751	190.952	47.416	1265.99
Exact Match	0	Low-stringency QC	Ultra Large	Duplications	5	0.00117952	0.034328	0	0	0	1	7.96126e+06	4.04294e+06	5401599	4247599	5132364	14385408	432.262	512.441	252.16	435.347	42.834	1287.14
Exact Match	0	Medium-stringency QC	All	Duplications	1095	0.258316	0.513192	0	0	0	3	381817	683791	221936	283470	37278	14385408	86.0326	100.086	61.263	50.9245	6.674	1287.14
Exact Match	0	Medium-stringency QC	Small	Duplications	233	0.0549658	0.231025	0	0	0	2	84325.2	13350.1	88989	19754	37278	99857	39.5238	14.6622	37.864	19.771	10.507	83.602
Exact Match	0	Medium-stringency QC	Medium	Duplications	644	0.151923	0.396469	0	0	0	3	245670	98737.8	230198	151291	100023	499751	66.9115	33.9426	62.107	37.6043	6.674	425.387
Exact Match	0	Medium-stringency QC	Large	Duplications	145	0.0342062	0.18178	0	0	0	1	697631	157467	655669	286152	500351	997355	146.563	67.6018	126.935	103.569	35.292	317.551
Exact Match	0	Medium-stringency QC	Very Large	Duplications	69	0.0162774	0.126555	0	0	0	1	1.51575e+06	744206	1289307	295563	1012940	4629205	268.632	251.196	207.653	199.39	47.416	1265.99
Exact Match	0	Medium-stringency QC	Ultra Large	Duplications	4	0.000943619	0.0307075	0	0	0	1	8.62166e+06	4.34584e+06	7.48444e+06	5.43752e+06	5132364	14385408	529.619	535.666	379.711	495.132	71.914	1287.14
Full Set	0	Low-stringency QC	All	All	280041	66.063	20.6745	64	15	26	954	34937.3	248221	7605	19060	5	29834262	47.3768	171.244	24.161	22.842	0	42774.6
Full Set	0	Low-stringency QC	Small	All	263865	62.247	19.8734	60	15	24	913	14529.2	18452.6	6960	14029	5	99998	34.5036	38.407	23.249	19.362	0	963.45
Full Set	0	Low-stringency QC	Medium	All	14482	3.41637	1.86357	3	3	0	21	185740	81841	156264	86482	100014	499569	212.386	240.862	119.935	231.938	0.619	4088.67
Full Set	0	Low-stringency QC	Large	All	817	0.192734	0.447197	0	0	0	5	692189	154183	633588	235111	501053	995985	540.169	710.56	176.502	744.029	15.116	4060.76
Full Set	0	Low-stringency QC	Very Large	All	795	0.187544	0.584102	0	0	0	14	2.31532e+06	1.09866e+06	1741122	1.90944e+06	1000400	4963832	592.13	1466.26	87.933	177.313	11.614	13489.3
Full Set	0	Low-stringency QC	Ultra Large	All	82	0.0193442	0.162866	0	0	0	4	1.04151e+07	5.36107e+06	8.01935e+06	6758740	5010770	29834262	2138.25	6697.02	125.291	190.104	12.856	42774.6
Full Set	0	Medium-stringency QC	All	All	47307	11.1599	4.89439	12	5	0	34	109786	376504	52247	70115	20005	24299976	133.713	373.735	68.364	99.2605	0.903	42774.6
Full Set	0	Medium-stringency QC	Small	All	35254	8.31658	3.90264	9	5	0	26	45970.1	19923.1	42904	27654	20005	99998	79.7796	74.7697	55.765	68.2695	0.903	963.45
Full Set	0	Medium-stringency QC	Medium	All	10927	2.57773	1.74143	3	3	0	9	184649	79099.3	156996	80364	100014	499569	239.547	251.03	157.886	247.575	10.216	4088.67
Full Set	0	Medium-stringency QC	Large	All	646	0.152394	0.39807	0	0	0	5	693968	157524	619298	259059	501053	995985	593.326	744.49	220.438	860.314	15.116	4060.76
Full Set	0	Medium-stringency QC	Very Large	All	451	0.106393	0.333379	0	0	0	4	1.67754e+06	599123	1580869	483797	1000400	4861574	825.381	1750.39	100.307	631.271	20.087	13489.3
Full Set	0	Medium-stringency QC	Ultra Large	All	29	0.00684124	0.0824381	0	0	0	1	1.20865e+07	5.18377e+06	12577858	7099297	5010770	24299976	4826.55	9946.16	200.825	1196.5	38.015	42774.6
Full Set	0	Low-stringency QC	All	Deletions	209926	49.5225	19.0196	48	13	9	908	20910.5	121923	6281	11227	5	24299976	44.0533	176.113	24.578	20.851	0	42774.6
Full Set	0	Low-stringency QC	Small	Deletions	202922	47.8703	18.5993	46	13	9	883	12511	17038.1	6059	9641	5	99996	35.3199	38.93	24.083	19.051	0	963.45
Full Set	0	Low-stringency QC	Medium	Deletions	6596	1.55603	1.25363	1	1	0	13	180150	77058.1	153781	65139	100014	498823	239.275	258.341	167.111	261.005	2.533	2240.27
Full Set	0	Low-stringency QC	Large	Deletions	201	0.0474168	0.219113	0	0	0	2	656196	129808	605320	172114	504413	995985	543.461	822.428	89.375	846.27	17.783	4060.76
Full Set	0	Low-stringency QC	Very Large	Deletions	190	0.0448219	0.257719	0	0	0	8	1.98662e+06	989325	1555336	1.11523e+06	1008810	4945763	1244.99	2371.12	101.636	1064.69	27.021	12933.9
Full Set	0	Low-stringency QC	Ultra Large	Deletions	17	0.00401038	0.0668368	0	0	0	2	9.01636e+06	5.37172e+06	6784295	5826653	5048660	24299976	9218.02	12608.6	279.379	19397.1	38.015	42774.6
Full Set	0	Medium-stringency QC	All	Deletions	27245	6.42722	3.32087	7	4	0	25	84401.6	281190	51462	47238	20020	24299976	137.331	439.674	72.978	109.304	2.448	42774.6
Full Set	0	Medium-stringency QC	Small	Deletions	22229	5.24393	2.85474	5	3	0	21	46097	19404.2	44773	27558	20020	99996	89.3046	81.6757	64.889	74.455	2.448	963.45
Full Set	0	Medium-stringency QC	Medium	Deletions	4732	1.1163	1.0818	1	2	0	6	178383	72654.9	156136	59758	100014	498122	281.567	270.477	225.515	279.256	10.216	2240.27
Full Set	0	Medium-stringency QC	Large	Deletions	138	0.0325548	0.178814	0	0	0	2	642270	126087	604251	138969	504413	995985	678.468	906.89	180.762	1222.9	17.783	4060.76
Full Set	0	Medium-stringency QC	Very Large	Deletions	135	0.0318471	0.183498	0	0	0	2	1.66475e+06	674571	1534112	606664	1016016	4861574	1465.49	2493.11	118.154	2186.57	27.021	12933.9
Full Set	0	Medium-stringency QC	Ultra Large	Deletions	11	0.00259495	0.0508805	0	0	0	1	1.06681e+07	6.09051e+06	8056027	7402938	5056158	24299976	12052.8	13552.3	13817.5	19556.9	38.015	42774.6
Full Set	0	Low-stringency QC	All	Duplications	70115	16.5405	7.51495	15	7	3	135	76933.8	446352	17271	38093.5	20	29834262	57.3276	155.337	22.38	31.4515	0	13489.3
Full Set	0	Low-stringency QC	Small	Duplications	60943	14.3767	6.90704	13	7	0	122	21249.2	21188.1	13458	24205	20	99998	31.7855	36.4805	20.12	19.8395	0	922.052
Full Set	0	Low-stringency QC	Medium	Duplications	7886	1.86034	1.40579	2	2	0	12	190416	85360.7	160098	96777	100015	499569	189.895	222.74	106.54	181.13	0.619	4088.67
Full Set	0	Low-stringency QC	Large	Duplications	616	0.145317	0.380781	0	0	0	3	703933	159689	644078	278287	501053	995471	539.094	670.777	218.186	721.586	15.116	3593.77
Full Set	0	Low-stringency QC	Very Large	Duplications	605	0.142722	0.500272	0	0	0	7	2.41855e+06	1.11168e+06	1947910	1914452	1000400	4963832	387.098	943.805	83.216	153.918	11.614	13489.3
Full Set	0	Low-stringency QC	Ultra Large	Duplications	65	0.0153338	0.142455	0	0	0	2	1.0781e+07	5.33909e+06	11836216	6670715	5010770	29834262	286.623	471.967	122.494	140.658	12.856	2768.46
Full Set	0	Medium-stringency QC	All	Duplications	20062	4.73272	2.66407	5	3	0	17	144260	474164	59229.5	105505	20005	24223590	128.801	258.461	61.8585	90.484	0.903	13489.3
Full Set	0	Medium-stringency QC	Small	Duplications	13025	3.07266	2.02332	3	2	0	12	45753.6	20777.6	40525	28326	20005	99998	63.5237	57.6878	44.809	53.908	0.903	922.052
Full Set	0	Medium-stringency QC	Medium	Duplications	6195	1.46143	1.28441	1	2	0	7	189435	83377.2	160019	93806	100015	499569	207.45	230.001	120.352	197.121	10.844	4088.67
Full Set	0	Medium-stringency QC	Large	Duplications	508	0.11984	0.346601	0	0	0	3	708012	162317	641311	297676	501053	995471	570.196	693.095	232.454	772.837	15.116	3593.77
Full Set	0	Medium-stringency QC	Very Large	Duplications	316	0.0745459	0.27239	0	0	0	3	1.683e+06	564896	1606558	341000	1000400	4787359	551.918	1217.46	90.026	253.869	20.087	13489.3
Full Set	0	Medium-stringency QC	Ultra Large	Duplications	18	0.00424628	0.0650327	0	0	0	1	1.29534e+07	4.51013e+06	12601308	1366479	5010770	24223590	410.514	679.991	140.695	155.611	66.986	2768.46
LRR mean	10	Low-stringency QC	All	All	22026	5.19604	2.58449	5	4	0	52	89131.7	296184	33697	72490	31	17412444	36.13	96.9073	19.1265	19.7195	0	5645.21
LRR mean	10	Low-stringency QC	Small	All	17252	4.06983	2.34834	4	2	0	49	31016.8	25661.3	22820	34036.5	31	99901	21.852	19.8933	16.536	11.768	0	312.015
LRR mean	10	Low-stringency QC	Medium	All	4305	1.01557	0.988964	1	2	0	6	191827	94110.1	158212	106861	100031	499751	60.1333	50.2074	42.991	52.037	0.596	687.144
LRR mean	10	Low-stringency QC	Large	All	283	0.066761	0.258917	0	0	0	2	675539	146261	628197	270321	500739	996986	203.081	121.373	186.093	195.056	3.274	547.679
LRR mean	10	Low-stringency QC	Very Large	All	167	0.0393961	0.199351	0	0	0	2	1.64658e+06	865356	1301658	402952	1002432	4853798	408.646	348.388	319.155	325.182	28.399	2156.7
LRR mean	10	Low-stringency QC	Ultra Large	All	19	0.00448219	0.0668068	0	0	0	1	7.16535e+06	3.29035e+06	5597330	2.18891e+06	5198473	17412444	1800.96	1952.5	1406.46	2429.09	26.243	5645.21
LRR mean	10	Medium-stringency QC	All	All	5075	1.19722	1.12242	1	2	0	7	235771	534225	129144	151722	20213	17412444	88.9017	188.239	54.157	50.6995	3.056	5645.21
LRR mean	10	Medium-stringency QC	Small	All	1862	0.439255	0.684919	0	1	0	4	65749.8	21479.8	67027	34256	20213	99857	46.1445	19.6371	43.7555	23.916	3.992	162.351
LRR mean	10	Medium-stringency QC	Medium	All	2810	0.662892	0.814173	0	1	0	5	205066	102865	162162	124861	100155	499751	76.5309	52.106	60.9955	59.369	3.056	687.144
LRR mean	10	Medium-stringency QC	Large	All	249	0.0587403	0.241111	0	0	0	2	671274	146335	622918	265294	500739	996986	214.789	119.946	197.04	191.311	16.503	547.679
LRR mean	10	Medium-stringency QC	Very Large	All	141	0.0332626	0.18453	0	0	0	2	1.60307e+06	792617	1301802	413412	1002432	4853798	448.232	354.482	334.755	343.954	41.216	2156.7
LRR mean	10	Medium-stringency QC	Ultra Large	All	13	0.00306676	0.0552999	0	0	0	1	8.05378e+06	3.67851e+06	6827508	2027171	5425714	17412444	2578.46	1908.96	2274.22	2017.26	26.243	5645.21
LRR mean	10	Low-stringency QC	All	Deletions	11479	2.70795	1.95504	2	3	0	46	65966.3	278120	26497	55726	31	17412444	33.7647	116.766	18.768	16.062	0	5645.21
LRR mean	10	Low-stringency QC	Small	Deletions	9800	2.31187	1.83046	2	2	0	45	29103.4	25379	22820	32572	31	99668	23.0217	22.3661	16.876	11.0487	0	312.015
LRR mean	10	Low-stringency QC	Medium	Deletions	1581	0.372965	0.598358	0	1	0	3	185499	90803.7	154751	94539	100031	491355	59.4375	44.5371	43.039	46.728	1.109	307.225
LRR mean	10	Low-stringency QC	Large	Deletions	41	0.00967209	0.0978816	0	0	0	1	642595	142101	599477	184036	503322	950733	214.702	95.7577	197.818	141.682	38.51	428.039
LRR mean	10	Low-stringency QC	Very Large	Deletions	48	0.0113234	0.10582	0	0	0	1	1.68759e+06	771148	1405237	442606	1005726	4853798	593.79	348.972	539.109	480.03	79.686	1462.56
LRR mean	10	Low-stringency QC	Ultra Large	Deletions	9	0.00212314	0.0460341	0	0	0	1	7.93205e+06	3.65881e+06	6827508	1156746	5425714	17412444	3410.81	1626.26	2582.59	2799.41	1406.46	5645.21
LRR mean	10	Medium-stringency QC	All	Deletions	1968	0.46426	0.684269	0	1	0	5	219111	641672	107315	116533	20213	17412444	94.4953	269.017	55.7	41.1725	10.989	5645.21
LRR mean	10	Medium-stringency QC	Small	Deletions	887	0.209247	0.463739	0	0	0	3	66020.4	19395.5	64820	32590.5	20213	99630	50.4733	20.0765	47.642	24.483	10.989	134.065
LRR mean	10	Medium-stringency QC	Medium	Deletions	989	0.23331	0.480938	0	0	0	3	201657	100352	161114	123451	100155	491355	76.1277	45.9659	64.978	51.48	11.431	307.225
LRR mean	10	Medium-stringency QC	Large	Deletions	37	0.00872847	0.0930286	0	0	0	1	636174	143194	592520	153719	503322	950733	222.443	93.9614	197.818	138.035	93.806	428.039
LRR mean	10	Medium-stringency QC	Very Large	Deletions	46	0.0108516	0.103617	0	0	0	1	1.70182e+06	784889	1407784	617631	1005726	4853798	586.501	354.559	502.32	477.854	79.686	1462.56
LRR mean	10	Medium-stringency QC	Ultra Large	Deletions	9	0.00212314	0.0460341	0	0	0	1	7.93205e+06	3.65881e+06	6827508	1156746	5425714	17412444	3410.81	1626.26	2582.59	2799.41	1406.46	5645.21
LRR mean	10	Low-stringency QC	All	Duplications	10547	2.48809	1.81917	2	2	0	26	114344	312737	43416	99759	198	14572792	38.7043	69.0002	19.667	25.2215	0	2156.7
LRR mean	10	Low-stringency QC	Small	Duplications	7452	1.75796	1.59175	1	1	0	24	33533	25814.6	25425	34672.8	198	99901	20.3138	15.9437	15.942	13.055	0	288.696
LRR mean	10	Low-stringency QC	Medium	Duplications	2724	0.642604	0.790091	0	1	0	4	195500	95801.8	162162	109007	100256	499751	60.5372	53.2258	42.9455	56.3507	0.596	687.144
LRR mean	10	Low-stringency QC	Large	Duplications	242	0.0570889	0.239052	0	0	0	2	681120	146506	631410	270258	500739	996986	201.113	125.255	183.661	202.418	3.274	547.679
LRR mean	10	Low-stringency QC	Very Large	Duplications	119	0.0280727	0.166622	0	0	0	2	1.63003e+06	903125	1267144	350263	1002432	4641996	333.966	320.425	271.309	274.717	28.399	2156.7
LRR mean	10	Low-stringency QC	Ultra Large	Duplications	10	0.00235905	0.0485184	0	0	0	1	6.47531e+06	2.93879e+06	5267958	345447	5198473	14572792	352.099	591.299	118.136	72.3835	26.243	1936.8
LRR mean	10	Medium-stringency QC	All	Duplications	3107	0.732956	0.853843	1	1	0	5	246324	452976	136404	163007	20557	14572792	85.3586	109.644	53.097	61.15	3.056	2156.7
LRR mean	10	Medium-stringency QC	Small	Duplications	975	0.230007	0.484479	0	0	0	3	65503.5	23221.3	69331	37867	20557	99857	42.2064	18.3725	39.959	23.4875	3.992	162.351
LRR mean	10	Medium-stringency QC	Medium	Duplications	1821	0.429582	0.656174	0	1	0	3	206917	104185	162162	125283	100357	499751	76.7499	55.166	57.641	64.221	3.056	687.144
LRR mean	10	Medium-stringency QC	Large	Duplications	212	0.0500118	0.221218	0	0	0	2	677400	146345	624944	263289	500739	996986	213.453	124.063	196.493	195.888	16.503	547.679
LRR mean	10	Medium-stringency QC	Very Large	Duplications	95	0.0224109	0.149619	0	0	0	2	1.55525e+06	796039	1291025	334598	1002432	4641996	381.281	336.277	298.48	246.868	41.216	2156.7
LRR mean	10	Medium-stringency QC	Ultra Large	Duplications	4	0.000943619	0.0307075	0	0	0	1	8327681	4.27584e+06	6.61005e+06	3782815	5517837	14572792	705.687	877.036	429.851	925.281	26.243	1936.8
LRR mean	100	Low-stringency QC	All	All	26985	6.36589	2.94224	6	3	0	80	81152.8	312950	28828	68108	31	23572277	36.1855	104.519	18.454	18.366	0	7033.01
LRR mean	100	Low-stringency QC	Small	All	21653	5.10804	2.70103	5	3	0	74	28787.7	24786.8	21319	31301	31	99901	22.2696	23.0777	16.487	11.368	0	436.561
LRR mean	100	Low-stringency QC	Medium	All	4863	1.1472	1.06846	1	2	0	7	191238	91479.6	162162	101646	100105	499751	64.1994	58.0361	44.077	58.2915	0	824.526
LRR mean	100	Low-stringency QC	Large	All	282	0.0665251	0.259433	0	0	0	2	674101	144561	631410	265294	500376	996986	230.143	139.375	204.766	213.815	14.94	634.729
LRR mean	100	Low-stringency QC	Very Large	All	166	0.0391602	0.197614	0	0	0	2	1.66884e+06	876972	1315046	442682	1001893	4853798	464.506	423.521	339.899	414.82	32.943	2644.01
LRR mean	100	Low-stringency QC	Ultra Large	All	21	0.004954	0.0702184	0	0	0	1	8.06928e+06	4.89937e+06	5585166	2356543	5117677	23572277	1907.2	2336.97	382.57	2804.2	19.29	7033.01
LRR mean	100	Medium-stringency QC	All	All	6138	1.44798	1.24037	1	1	0	8	219498	584850	118079	131333	20213	23572277	91.017	205.037	54.7155	52.882	6.945	7033.01
LRR mean	100	Medium-stringency QC	Small	All	2439	0.575372	0.76984	0	1	0	5	63844.6	22234	64374	36287.5	20213	99857	48.381	22.7364	44.585	27.0155	9.611	194.604
LRR mean	100	Medium-stringency QC	Medium	All	3289	0.775891	0.889493	1	1	0	5	201346	99936	162162	121099	100155	499751	81.3311	60.6073	64.644	64.424	6.945	824.526
LRR mean	100	Medium-stringency QC	Large	All	254	0.0599198	0.243258	0	0	0	2	669821	144149	623020	259752	500495	996986	243.581	137.891	221.755	219.425	14.94	634.729
LRR mean	100	Medium-stringency QC	Very Large	All	142	0.0334985	0.183847	0	0	0	2	1.59349e+06	757908	1317803	425980	1001893	4853798	507.912	429.708	364.082	402.697	53.52	2644.01
LRR mean	100	Medium-stringency QC	Ultra Large	All	14	0.00330267	0.0573806	0	0	0	1	9.49451e+06	5.51043e+06	7.06272e+06	5.53096e+06	5241670	23572277	2797.86	2416.36	2562.53	3009.58	19.29	7033.01
LRR mean	100	Low-stringency QC	All	Deletions	14816	3.49516	2.33223	3	3	0	74	57801	246870	24143	45185.2	31	17412444	33.6013	123.822	17.985	15.0403	0.244	7033.01
LRR mean	100	Low-stringency QC	Small	Deletions	12875	3.03727	2.20708	3	2	0	72	26062.7	23905.7	18324	28478	31	99834	23.467	25.8342	16.794	10.878	0.244	436.561
LRR mean	100	Low-stringency QC	Medium	Deletions	1841	0.434301	0.6498	0	1	0	4	185001	87952.2	154380	94873	100155	491355	62.629	53.0451	44.507	54.908	1.06	353.865
LRR mean	100	Low-stringency QC	Large	Deletions	44	0.0103798	0.101363	0	0	0	1	642735	145295	597719	211526	500495	950733	237.782	112.115	212.037	182.523	40.201	454.358
LRR mean	100	Low-stringency QC	Very Large	Deletions	47	0.0110875	0.104724	0	0	0	1	1.71225e+06	774532	1419499	660892	1005726	4853798	712.241	419.057	622.149	584.97	182.441	1832.77
LRR mean	100	Low-stringency QC	Ultra Large	Deletions	9	0.00212314	0.0460341	0	0	0	1	7.94228e+06	3.65476e+06	6834477	1078847	5425714	17412444	4051.21	2034.97	3002.36	3696.49	1589.43	7033.01
LRR mean	100	Medium-stringency QC	All	Deletions	2422	0.571361	0.746261	0	1	0	5	195498	582523	98404	102068	20213	17412444	97.9857	291.868	57.2275	45.065	10.801	7033.01
LRR mean	100	Medium-stringency QC	Small	Deletions	1225	0.288983	0.532341	0	1	0	3	63928.1	20477	64374	33487	20213	99722	53.0888	23.7476	48.818	26.833	10.801	162.58
LRR mean	100	Medium-stringency QC	Medium	Deletions	1102	0.259967	0.511204	0	0	0	3	199327	99032.1	161064	124058	100155	491355	85.4261	54.6091	72.449	57.886	13.846	353.865
LRR mean	100	Medium-stringency QC	Large	Deletions	41	0.00967209	0.0978816	0	0	0	1	641215	147734	592520	200690	500495	950733	244.774	110.601	215.518	185.068	40.201	454.358
LRR mean	100	Medium-stringency QC	Very Large	Deletions	45	0.0106157	0.102496	0	0	0	1	1.72789e+06	788167	1425420	697483	1005726	4853798	703.365	425.775	606.04	564.704	182.441	1832.77
LRR mean	100	Medium-stringency QC	Ultra Large	Deletions	9	0.00212314	0.0460341	0	0	0	1	7.94228e+06	3.65476e+06	6834477	1078847	5425714	17412444	4051.21	2034.97	3002.36	3696.49	1589.43	7033.01
LRR mean	100	Low-stringency QC	All	Duplications	12169	2.87072	1.93397	3	2	0	29	109584	376183	40609	94372	80	23572277	39.3318	74.435	19.052	24.12	0	2644.01
LRR mean	100	Low-stringency QC	Small	Duplications	8778	2.07077	1.72048	2	2	0	28	32784.5	25505.2	24466	32591	80	99901	20.5134	18.1573	15.934	12.3848	0	410.996
LRR mean	100	Low-stringency QC	Medium	Duplications	3022	0.712904	0.848284	1	1	0	6	195038	93373.5	162162	100820	100105	499751	65.156	60.865	44.045	61.5573	0	824.526
LRR mean	100	Low-stringency QC	Large	Duplications	238	0.0561453	0.238287	0	0	0	2	679900	143982	648199	261102	500376	996986	228.731	144.008	203.23	220.123	14.94	634.729
LRR mean	100	Low-stringency QC	Very Large	Duplications	119	0.0280727	0.1652	0	0	0	1	1.6517e+06	916789	1267144	358965	1001893	4641996	366.661	385.041	271.771	290.675	32.943	2644.01
LRR mean	100	Low-stringency QC	Ultra Large	Duplications	12	0.00283086	0.0531367	0	0	0	1	8.16452e+06	5.82288e+06	5267958	2.08654e+06	5117677	23572277	299.198	580.062	123.208	64.0862	19.29	2118.39
LRR mean	100	Medium-stringency QC	All	Duplications	3716	0.876622	0.951449	1	1	0	6	235140	585911	136404	147933	20509	23572277	86.475	117.818	52.271	59.526	6.945	2644.01
LRR mean	100	Medium-stringency QC	Small	Duplications	1214	0.286388	0.535287	0	0	0	4	63760.3	23884.5	66374.5	41677	20509	99857	43.6306	20.6148	39.9855	25.0775	9.611	194.604
LRR mean	100	Medium-stringency QC	Medium	Duplications	2187	0.515924	0.73004	0	1	0	5	202363	100395	162162	119164	100301	499751	79.2676	63.3267	60.075	67.8435	6.945	824.526
LRR mean	100	Medium-stringency QC	Large	Duplications	213	0.0502477	0.221698	0	0	0	2	675327	143146	628197	259384	500739	996986	243.352	142.768	225.369	225.791	14.94	634.729
LRR mean	100	Medium-stringency QC	Very Large	Duplications	97	0.0228828	0.149547	0	0	0	1	1.53113e+06	739304	1260784	335306	1001893	4641996	417.238	402.368	309.136	268.759	53.52	2644.01
LRR mean	100	Medium-stringency QC	Ultra Large	Duplications	5	0.00117952	0.034328	0	0	0	1	1.22885e+07	7.53604e+06	12470759	8987626	5241670	23572277	541.844	892.994	147.312	340.907	19.29	2118.39
LRR mean	1000	Low-stringency QC	All	All	43403	10.239	4.50957	10	4	1	194	71042.5	263129	23421	61768	31	23572277	37.7684	116.979	19.774	18.441	0	9874.57
LRR mean	1000	Low-stringency QC	Small	All	35618	8.40245	4.14461	8	4	0	180	25553.2	24369.5	16568	29789	31	99943	23.8672	26.0443	17.9075	12.0917	0	608.048
LRR mean	1000	Low-stringency QC	Medium	All	7142	1.68483	1.28068	2	1	0	13	189260	84326.4	167010	84372.8	100037	499189	72.893	69.1028	52.7395	66.6105	0	1107.83
LRR mean	1000	Low-stringency QC	Large	All	403	0.0950696	0.310538	0	0	0	3	652197	135724	593635	163804	500650	996986	246.557	198.255	209.656	306.188	5.503	879.426
LRR mean	1000	Low-stringency QC	Very Large	All	218	0.0514272	0.228249	0	0	0	2	1.77452e+06	977543	1.32616e+06	800559	1004655	4880983	511.239	555.179	314.154	552.85	16.171	3170.73
LRR mean	1000	Low-stringency QC	Ultra Large	All	22	0.0051899	0.0718623	0	0	0	1	7.81491e+06	4.66403e+06	6164521	1.89056e+06	5090701	23572277	2624.91	3262.95	651.159	3861.47	28.4	9874.57
LRR mean	1000	Medium-stringency QC	All	All	10266	2.4218	1.66338	2	2	0	11	180883	454342	115744	122087	20011	23572277	90.4832	226.544	54.8655	52.9587	0	9874.57
LRR mean	1000	Medium-stringency QC	Small	All	4468	1.05402	1.08734	1	2	0	7	56379.5	23166.4	55432	39213	20011	99943	51.2344	28.7061	45.491	30.1277	0	236.284
LRR mean	1000	Medium-stringency QC	Medium	All	5319	1.25478	1.13514	1	2	0	7	190726	84176.9	167069	85501	100037	498562	84.9883	70.041	66.441	66.8615	0	1107.83
LRR mean	1000	Medium-stringency QC	Large	All	298	0.0702996	0.265639	0	0	0	3	665521	145800	626184	234820	500650	996986	304.173	189.251	288.03	276.784	7.108	879.426
LRR mean	1000	Medium-stringency QC	Very Large	All	167	0.0393961	0.201704	0	0	0	2	1.58455e+06	766094	1303527	432006	1004655	4858562	605.374	584.572	423.418	580.26	20.282	3170.73
LRR mean	1000	Medium-stringency QC	Ultra Large	All	14	0.00330267	0.0573806	0	0	0	1	9.11605e+06	5.46755e+06	6822886	1.95828e+06	5425714	23572277	4013.72	3388.69	3806.28	2933.26	28.4	9874.57
LRR mean	1000	Low-stringency QC	All	Deletions	26062	6.14815	3.87588	6	4	0	182	49745.2	193507	16815.5	38953	31	17449101	35.2007	134.729	19.7615	14.8847	0	9874.57
LRR mean	1000	Low-stringency QC	Small	Deletions	22828	5.38523	3.71672	5	3	0	177	22839.4	23680.7	14335	26611.5	31	99943	25.0448	28.4254	18.8025	11.4172	0	605.682
LRR mean	1000	Low-stringency QC	Medium	Deletions	3078	0.726115	0.824504	1	1	0	5	179338	74583.2	164022	56382	100105	493598	73.0734	69.2178	57.1335	72.6785	7.11	562.851
LRR mean	1000	Low-stringency QC	Large	Deletions	87	0.0205237	0.143454	0	0	0	2	625009	130481	572216	115866	501202	990499	215.635	203.523	202.216	328.423	14.953	732.905
LRR mean	1000	Low-stringency QC	Very Large	Deletions	60	0.0141543	0.118141	0	0	0	1	1.61863e+06	715186	1.40851e+06	418917	1014495	4858562	838.098	683.936	705.514	1055.98	20.282	2557.55
LRR mean	1000	Low-stringency QC	Ultra Large	Deletions	9	0.00212314	0.0460341	0	0	0	1	7.95372e+06	3.66312e+06	6834477	1037078	5425714	17449101	5745.66	2892.83	4324.27	5005.99	2692.89	9874.57
LRR mean	1000	Medium-stringency QC	All	Deletions	4479	1.05662	1.04256	1	2	0	7	157811	438468	96388	114500	20011	17449101	98.7109	310.514	61.483	48.6605	8.011	9874.57
LRR mean	1000	Medium-stringency QC	Small	Deletions	2291	0.540458	0.75266	0	1	0	5	55525.7	22518.8	53879	37390	20011	99943	59.0092	30.5914	50.816	29.122	9.886	236.284
LRR mean	1000	Medium-stringency QC	Medium	Deletions	2063	0.486671	0.689193	0	1	0	4	183412	80360.1	165470	71152	100107	493598	92.1653	68.819	76.392	63.649	8.011	540.957
LRR mean	1000	Medium-stringency QC	Large	Deletions	60	0.0141543	0.120121	0	0	0	2	638465	149130	558639	183074	501202	990499	289.178	199.326	286.111	274.529	18.208	732.905
LRR mean	1000	Medium-stringency QC	Very Large	Deletions	56	0.0132107	0.114189	0	0	0	1	1.63131e+06	738790	1404150	441890	1014495	4858562	852.449	685.971	705.514	1020.46	20.282	2557.55
LRR mean	1000	Medium-stringency QC	Ultra Large	Deletions	9	0.00212314	0.0460341	0	0	0	1	7.95372e+06	3.66312e+06	6834477	1037078	5425714	17449101	5745.66	2892.83	4324.27	5005.99	2692.89	9874.57
LRR mean	1000	Low-stringency QC	All	Duplications	17341	4.09082	2.31049	4	2	0	25	103051	339582	37092	91072	91	23572277	41.6276	83.3353	19.812	26.012	0	3170.73
LRR mean	1000	Low-stringency QC	Small	Duplications	12790	3.01722	2.01386	3	2	0	23	30396.9	24827.3	22686	31117	91	99901	21.7654	20.9755	16.2695	13.4552	0	608.048
LRR mean	1000	Low-stringency QC	Medium	Duplications	4064	0.958717	0.973429	1	1	0	8	196775	90300.5	171830	97528.2	100037	499189	72.7563	69.0237	51.324	62.0887	0	1107.83
LRR mean	1000	Low-stringency QC	Large	Duplications	316	0.0745459	0.274117	0	0	0	2	659682	136383	611186	174321	500650	996986	255.071	196.253	213.369	301.948	5.503	879.426
LRR mean	1000	Low-stringency QC	Very Large	Duplications	158	0.0372729	0.19437	0	0	0	2	1.83371e+06	1.05629e+06	1.30197e+06	1.05521e+06	1004655	4880983	387.115	440.337	257.451	379.113	16.171	3170.73
LRR mean	1000	Low-stringency QC	Ultra Large	Duplications	13	0.00306676	0.0552999	0	0	0	1	7.71881e+06	5.39426e+06	5404488	1226375	5090701	23572277	464.383	831.747	213.285	125.567	28.4	3110.97
LRR mean	1000	Medium-stringency QC	All	Duplications	5787	1.36518	1.2092	1	2	0	8	198740	465510	128369	143693	20028	23572277	84.1153	127.814	49.955	54.505	0	3170.73
LRR mean	1000	Medium-stringency QC	Small	Duplications	2177	0.513565	0.728469	0	1	0	4	57278.1	23800.9	56911	40856	20028	99901	43.0526	24.0033	38.018	28.282	0	197.38
LRR mean	1000	Medium-stringency QC	Medium	Duplications	3256	0.768106	0.87908	1	1	0	6	195360	86199.7	171504	94743	100037	498562	80.4409	70.4372	58.2855	63.0412	0	1107.83
LRR mean	1000	Medium-stringency QC	Large	Duplications	238	0.0561453	0.234293	0	0	0	2	672342	144468	629970	240364	500650	996986	307.953	186.873	288.03	284.662	7.108	879.426
LRR mean	1000	Medium-stringency QC	Very Large	Duplications	111	0.0261854	0.164078	0	0	0	2	1.56097e+06	781733	1246076	379459	1004655	4651054	480.724	483.382	355.328	409.834	25.249	3170.73
LRR mean	1000	Medium-stringency QC	Ultra Large	Duplications	5	0.00117952	0.034328	0	0	0	1	1.12082e+07	7.86179e+06	6576539	8820299	5567016	23572277	896.215	1298.37	249.944	918.34	28.4	3110.97
LRR mean	10000	Low-stringency QC	All	All	54939	12.9604	5.63456	13	5	2	242	67812	262903	21459	49060	21	24275523	37.4887	115.83	19.718	19.138	0	10903.8
LRR mean	10000	Low-stringency QC	Small	All	46067	10.8674	5.15882	10	5	1	219	24348.7	23237	16137	28920.5	21	99971	23.7505	24.7337	17.902	12.652	0	728.992
LRR mean	10000	Low-stringency QC	Medium	All	8115	1.91437	1.37787	2	2	0	18	189019	80871.5	167100	93491	100004	498983	80.7318	75.1783	61.764	67.624	0	1098.61
LRR mean	10000	Low-stringency QC	Large	All	443	0.104506	0.326111	0	0	0	3	698614	156488	648081	278625	500650	999439	260.84	202.692	221.31	312.357	1.089	849.089
LRR mean	10000	Low-stringency QC	Very Large	All	291	0.0686483	0.288617	0	0	0	4	1.97589e+06	1.01158e+06	1502752	1.2744e+06	1004655	4930607	446.541	589.939	236.38	528.575	0.948	3331.31
LRR mean	10000	Low-stringency QC	Ultra Large	All	23	0.00542581	0.0734686	0	0	0	1	8.06474e+06	4.76175e+06	6517586	2093070	5051806	24275523	2819.47	3511.55	440.902	4605.88	36.619	10903.8
LRR mean	10000	Medium-stringency QC	All	All	13150	3.10215	1.95349	3	2	0	12	173323	420766	111947	120899	20016	24275523	86.4854	208.448	53.484	53.5797	0	10903.8
LRR mean	10000	Medium-stringency QC	Small	All	5886	1.38854	1.26643	1	2	0	8	55976.8	23028.4	54047.5	39826.2	20016	99881	48.9714	28.6641	43.5265	31.7992	0	241.951
LRR mean	10000	Medium-stringency QC	Medium	All	6695	1.57938	1.30062	1	1	0	7	188713	80985.6	167100	93491	100155	498983	86.1367	71.7231	67.765	66.041	0	1098.61
LRR mean	10000	Medium-stringency QC	Large	All	370	0.0872847	0.296155	0	0	0	3	698539	159616	641440	280057	500650	999439	283.651	204.519	246.903	329.626	17.559	849.089
LRR mean	10000	Medium-stringency QC	Very Large	All	186	0.0438783	0.21715	0	0	0	3	1.6153e+06	706874	1371567	709789	1004655	4859641	609.639	658.152	427.605	670.312	26.259	3331.31
LRR mean	10000	Medium-stringency QC	Ultra Large	All	13	0.00306676	0.0552999	0	0	0	1	9.79884e+06	5.79634e+06	7290966	6841682	5426607	24275523	4154.51	3509.27	4624.4	4388.5	36.619	10903.8
LRR mean	10000	Low-stringency QC	All	Deletions	34161	8.05874	4.90144	8	4	0	224	45032.4	177313	16137	34342	42	17447624	34.8277	131.088	19.676	16.279	0	10903.8
LRR mean	10000	Low-stringency QC	Small	Deletions	30621	7.22364	4.67146	7	4	0	213	21978.3	22344.2	14447	27711	42	99971	25.1236	26.1582	18.735	12.909	0	693.337
LRR mean	10000	Low-stringency QC	Medium	Deletions	3383	0.798066	0.865841	1	1	0	9	181725	73400	167100	58846.5	100155	496221	82.9877	82.2946	62.787	78.7025	6.37	677.281
LRR mean	10000	Low-stringency QC	Large	Deletions	73	0.017221	0.131911	0	0	0	2	650054	145488	571330	166991	509800	984420	310.47	216.823	318.744	354.178	20.144	796.343
LRR mean	10000	Low-stringency QC	Very Large	Deletions	75	0.0176929	0.133626	0	0	0	2	1.75295e+06	759735	1502752	541784	1007592	4859641	778.066	768.221	699.356	1315.45	21.442	3108.96
LRR mean	10000	Low-stringency QC	Ultra Large	Deletions	9	0.00212314	0.0460341	0	0	0	1	7961524	3.66097e+06	6842432	1058446	5426607	17447624	6519.26	2737.68	4961.76	4274.37	3395.23	10903.8
LRR mean	10000	Medium-stringency QC	All	Deletions	5992	1.41354	1.21498	1	2	0	7	144569	373836	94629	117003	20057	17447624	90.9862	275.846	55.789	51.8805	5.673	10903.8
LRR mean	10000	Medium-stringency QC	Small	Deletions	3105	0.732484	0.887041	1	1	0	6	53735.3	22310.9	51466	38452	20057	99852	57.0927	29.9943	49.89	30.712	5.673	241.951
LRR mean	10000	Medium-stringency QC	Medium	Deletions	2762	0.651569	0.795867	0	1	0	4	181004	74062.7	167100	57353	100155	496221	87.8087	73.1659	70.8505	79.588	9.74	587.048
LRR mean	10000	Medium-stringency QC	Large	Deletions	59	0.0139184	0.119163	0	0	0	2	656242	151804	588391	178400	509924	984420	353.207	212.838	358.129	231.352	23.417	796.343
LRR mean	10000	Medium-stringency QC	Very Large	Deletions	58	0.0136825	0.118196	0	0	0	2	1.65426e+06	725556	1.41411e+06	658083	1007592	4859641	946.583	766.796	843.569	1024.21	26.801	3108.96
LRR mean	10000	Medium-stringency QC	Ultra Large	Deletions	8	0.00188724	0.0434065	0	0	0	1	8.10141e+06	3.88794e+06	7066699	1.4157e+06	5426607	17447624	6205.97	2748.82	4890.63	2395.89	3395.23	10903.8
LRR mean	10000	Low-stringency QC	All	Duplications	20778	4.90163	2.68295	5	3	0	32	105264	358906	34323	90664.5	21	24275523	41.8637	84.805	19.802	27.068	0	3331.31
LRR mean	10000	Low-stringency QC	Small	Duplications	15446	3.64378	2.39346	3	3	0	29	29047.8	24237.4	21459	31508.2	21	99881	21.0282	21.3758	16.1975	12.8032	0	728.992
LRR mean	10000	Low-stringency QC	Medium	Duplications	4732	1.1163	1.05709	1	2	0	10	194234	85441.9	167955	97218	100004	498983	79.1189	69.6106	60.985	59.4558	0	1098.61
LRR mean	10000	Low-stringency QC	Large	Duplications	370	0.0872847	0.295357	0	0	0	2	708194	156986	666292	277494	500650	999439	251.048	198.634	201.8	300.11	1.089	849.089
LRR mean	10000	Low-stringency QC	Very Large	Duplications	216	0.0509554	0.252871	0	0	0	4	2.05331e+06	1.07621e+06	1.50332e+06	1.96822e+06	1004655	4930607	331.428	463.308	171.473	431.746	0.948	3331.31
LRR mean	10000	Low-stringency QC	Ultra Large	Duplications	14	0.00330267	0.0573806	0	0	0	1	8.1311e+06	5.48743e+06	5.6273e+06	1.69486e+06	5051806	24275523	441.033	828.748	185.01	201.735	36.619	3271.75
LRR mean	10000	Medium-stringency QC	All	Duplications	7158	1.68861	1.38377	2	2	0	10	197393	454986	124052	144730	20016	24275523	82.7178	126.895	51.564	54.7353	0	3331.31
LRR mean	10000	Medium-stringency QC	Small	Duplications	2781	0.656051	0.834955	0	1	0	7	58479.3	23557.2	57606	41137	20016	99881	39.9039	24.0602	33.888	28.535	0	183.169
LRR mean	10000	Medium-stringency QC	Medium	Duplications	3933	0.927813	0.978281	1	1	0	6	194126	85106	167100	95923	100281	498983	84.9625	70.678	66.249	58.033	0	1098.61
LRR mean	10000	Medium-stringency QC	Large	Duplications	311	0.0733664	0.268788	0	0	0	2	706563	160029	657355	293988	500650	999439	270.455	200.544	226.171	309.591	17.559	849.089
LRR mean	10000	Medium-stringency QC	Very Large	Duplications	128	0.0301958	0.177906	0	0	0	3	1.59765e+06	700419	1.32973e+06	710890	1004655	4652751	456.961	540.138	337.33	463.297	26.259	3331.31
LRR mean	10000	Medium-stringency QC	Ultra Large	Duplications	5	0.00117952	0.034328	0	0	0	1	1.25147e+07	7.70434e+06	12470759	8943725	5625526	24275523	872.175	1355.67	292.987	387.004	36.619	3271.75
LRR mean	100000	Low-stringency QC	All	All	70710	16.6808	6.12704	16	6	3	247	56022.6	231132	16059	38321.5	60	24266290	33.6506	99.2745	18.988	16.6058	0	10464.3
LRR mean	100000	Low-stringency QC	Small	All	61308	14.4628	5.63797	14	6	2	219	21127.1	21828.7	12770.5	25213	60	99964	23.4178	24.4352	17.635	11.8952	0	803.687
LRR mean	100000	Low-stringency QC	Medium	All	8655	2.04176	1.44276	2	2	0	24	185335	82875.1	162162	102331	100031	499825	74.5602	74.6574	50.964	63.885	0	1067.65
LRR mean	100000	Low-stringency QC	Large	All	408	0.0962491	0.315828	0	0	0	3	665193	139373	620249	219942	500739	998806	269.754	194.508	236.187	306.684	1.058	833.614
LRR mean	100000	Low-stringency QC	Very Large	All	315	0.07431	0.282238	0	0	0	3	1.90063e+06	843733	1616703	1.03195e+06	1000274	4861574	405.882	561.429	162.842	501.758	1.073	3458.59
LRR mean	100000	Low-stringency QC	Ultra Large	All	24	0.00566171	0.0750399	0	0	0	1	7.99673e+06	4.66907e+06	6441753	2.03665e+06	5049894	24266290	2521.1	3374.22	292.616	4476.34	31.722	10464.3
LRR mean	100000	Medium-stringency QC	All	All	15385	3.62939	2.14542	4	3	0	12	161415	405670	97149	119183	20078	24266290	77.1779	186.938	46.758	47.275	0	10464.3
LRR mean	100000	Medium-stringency QC	Small	All	7844	1.85044	1.48098	2	2	0	11	53890.3	22479.5	52534	39314.8	20078	99953	45.729	27.9033	40.2555	31.745	0	229.06
LRR mean	100000	Medium-stringency QC	Medium	All	6944	1.63812	1.32985	1	1	0	7	186891	83481.3	162274	101366	100052	499825	81.1696	71.9559	58.6345	64.9912	1.653	1067.65
LRR mean	100000	Medium-stringency QC	Large	All	347	0.0818589	0.285977	0	0	0	3	657901	136676	603089	177342	500739	998806	290.676	195.048	265.95	297.116	23.67	833.614
LRR mean	100000	Medium-stringency QC	Very Large	All	237	0.0559094	0.240805	0	0	0	3	1.71591e+06	659340	1588878	724412	1000274	4861574	481.269	610.205	282.25	626.057	17.652	3458.59
LRR mean	100000	Medium-stringency QC	Ultra Large	All	13	0.00306676	0.0552999	0	0	0	1	9.84042e+06	5.76629e+06	7303131	6109222	5414711	24266290	3855.15	3494.95	4468.66	4555.31	31.722	10464.3
LRR mean	100000	Low-stringency QC	All	Deletions	47568	11.2215	5.50719	11	5	0	231	34486.9	153320	11392.5	26944.2	60	17426646	31.7034	108.37	19.255	14.5683	0	10464.3
LRR mean	100000	Low-stringency QC	Small	Deletions	43848	10.3439	5.24795	10	4	0	215	17680.2	19735.3	9751	20050	60	99956	24.9424	25.5674	18.5845	12.0365	0	803.687
LRR mean	100000	Low-stringency QC	Medium	Deletions	3541	0.835339	0.917435	1	1	0	15	165315	77616.6	143671	76264	100031	498056	78.5116	81.5469	53.228	73.675	2.71	769.705
LRR mean	100000	Low-stringency QC	Large	Deletions	84	0.019816	0.14273	0	0	0	2	643060	132270	558639	187370	506741	952810	267.801	213.822	277.542	322.27	16.102	778.576
LRR mean	100000	Low-stringency QC	Very Large	Deletions	86	0.0202878	0.144308	0	0	0	2	1.79437e+06	662302	1.59308e+06	747183	1005726	4861574	663.549	728.76	408.618	1110.62	21.049	3062.65
LRR mean	100000	Low-stringency QC	Ultra Large	Deletions	9	0.00212314	0.0460341	0	0	0	1	7.94654e+06	3.65974e+06	6844190	1058192	5414711	17426646	6313.35	2587.83	4867.25	4036.59	3388.43	10464.3
LRR mean	100000	Medium-stringency QC	All	Deletions	7238	1.70748	1.36473	2	2	0	8	126997	357370	76157	85548	20078	17426646	81.7278	243.781	50.887	45.7582	5.479	10464.3
LRR mean	100000	Medium-stringency QC	Small	Deletions	4383	1.03397	1.06702	1	2	0	6	51562.6	22128.4	47614	39372	20078	99852	53.0574	29.6158	46.944	30.217	5.479	229.06
LRR mean	100000	Medium-stringency QC	Medium	Deletions	2702	0.637414	0.792798	0	1	0	4	166115	79704	146696	77448.2	100106	498056	87.1628	72.4259	64.4925	79.7497	9.583	559.912
LRR mean	100000	Medium-stringency QC	Large	Deletions	69	0.0162774	0.128406	0	0	0	2	626389	128990	558639	119416	506741	952810	304.869	212.658	299.058	338.45	26.498	778.576
LRR mean	100000	Medium-stringency QC	Very Large	Deletions	76	0.0179288	0.136218	0	0	0	2	1.79564e+06	669256	1597291	812094	1005726	4861574	713.659	741.641	506.503	1232.35	21.049	3062.65
LRR mean	100000	Medium-stringency QC	Ultra Large	Deletions	8	0.00188724	0.0434065	0	0	0	1	8.08433e+06	3.88738e+06	7.04186e+06	1.42031e+06	5414711	17426646	6025.84	2608.32	4807.42	2372.69	3388.43	10464.3
LRR mean	100000	Low-stringency QC	All	Duplications	23142	5.45931	3.10865	5	4	0	35	100289	334667	33385	83017.8	104	24266290	37.6532	77.1367	18.0745	23.0205	0	3458.59
LRR mean	100000	Low-stringency QC	Small	Duplications	17460	4.1189	2.83859	4	3	0	32	29783.5	24295.2	21520.5	31275	104	99964	19.589	20.8432	15.1035	11.9688	0	786.127
LRR mean	100000	Low-stringency QC	Medium	Duplications	5114	1.20642	1.09035	1	2	0	9	199198	83571.2	184899	94348	100052	499825	71.8241	69.3645	49.8155	59.258	0	1067.65
LRR mean	100000	Low-stringency QC	Large	Duplications	324	0.0764331	0.275316	0	0	0	2	670931	140784	638886	213128	500739	998806	270.261	189.533	229.82	283.139	1.058	833.614
LRR mean	100000	Low-stringency QC	Very Large	Duplications	229	0.0540222	0.242212	0	0	0	3	1.94053e+06	900565	1650333	1120428	1000274	4735733	309.116	449.057	128.386	400.984	1.073	3458.59
LRR mean	100000	Low-stringency QC	Ultra Large	Duplications	15	0.00353857	0.0593875	0	0	0	1	8.02684e+06	5.30645e+06	5611064	1597634	5049894	24266290	245.757	292.871	178.598	173.294	31.722	1228.26
LRR mean	100000	Medium-stringency QC	All	Duplications	8147	1.92192	1.47731	2	2	0	9	191994	441977	121125	155860	20128	24266290	73.1357	114.733	42.72	48.6675	0	3458.59
LRR mean	100000	Medium-stringency QC	Small	Duplications	3461	0.816466	0.940817	1	1	0	7	56838	22577.8	55593	38795	20128	99953	36.4483	22.3579	30.492	26.41	0	187.344
LRR mean	100000	Medium-stringency QC	Medium	Duplications	4242	1.00071	1.01557	1	2	0	5	200125	83145.2	185488	93143	100052	499825	77.3521	71.4016	54.972	58.372	1.653	1067.65
LRR mean	100000	Medium-stringency QC	Large	Duplications	278	0.0655815	0.252299	0	0	0	2	665722	137624	628610	180664	500739	998806	287.154	190.673	252.207	285.166	23.67	833.614
LRR mean	100000	Medium-stringency QC	Very Large	Duplications	161	0.0379807	0.19844	0	0	0	3	1.67827e+06	653319	1578288	711828	1000274	4735733	371.569	503.615	175.074	464.613	17.652	3458.59
LRR mean	100000	Medium-stringency QC	Ultra Large	Duplications	5	0.00117952	0.034328	0	0	0	1	1.26502e+07	7.56761e+06	12402072	8385710	5611064	24266290	382.04	486.24	244.459	218.113	31.722	1228.26
LRR mean	1000000	Low-stringency QC	All	All	101998	24.0618	6.79519	23	7	7	252	45428.8	192149	11052	32253	30	17432945	30.9972	84.0792	18.684	14.6835	0	10756.4
LRR mean	1000000	Low-stringency QC	Small	All	91080	21.4862	6.34007	21	7	6	234	17999.5	21225.9	9529	18655	30	99909	23.8198	23.2318	17.812	11.9572	0	765.894
LRR mean	1000000	Low-stringency QC	Medium	All	10162	2.39726	1.58457	2	2	0	13	184981	86298.2	160608	93000	100017	498677	67.5641	73.6796	42.002	64.012	0	1027.36
LRR mean	1000000	Low-stringency QC	Large	All	411	0.0969568	0.313737	0	0	0	2	682811	145724	640381	242162	500346	999329	276.7	195.686	253.791	279.249	0.647	898.425
LRR mean	1000000	Low-stringency QC	Very Large	All	319	0.0752536	0.293469	0	0	0	5	2.01786e+06	1.04641e+06	1509055	1356992	1002596	4973654	404.687	536.608	158.528	539.593	0	3183.47
LRR mean	1000000	Low-stringency QC	Ultra Large	All	26	0.00613352	0.0780855	0	0	0	1	7.31313e+06	3.12706e+06	6.19697e+06	1739048	5077904	17432945	2412.87	3312.51	280.825	4549.82	18.126	10756.4
LRR mean	1000000	Medium-stringency QC	All	All	17439	4.11394	2.30712	4	3	0	13	149923	344885	90319	120453	20020	17432945	78.7109	174.492	50.602	56.1215	0	10756.4
LRR mean	1000000	Medium-stringency QC	Small	All	9444	2.22788	1.63894	2	2	0	10	50717.6	23615.7	44832.5	38487.5	20020	99909	54.667	34.4054	46.2505	41.808	0	227.458
LRR mean	1000000	Medium-stringency QC	Medium	All	7421	1.75065	1.38789	2	2	0	8	191690	89162.8	163139	96249	100017	498677	79.7257	73.7418	54.911	71.312	0	1027.36
LRR mean	1000000	Medium-stringency QC	Large	All	339	0.0799717	0.281526	0	0	0	2	679680	147497	632584	251134	500346	999329	303.49	193.809	284.437	279.132	22.623	898.425
LRR mean	1000000	Medium-stringency QC	Very Large	All	221	0.0521349	0.228605	0	0	0	2	1.63466e+06	718663	1336330	934606	1002596	4855346	514.145	590.609	334.334	705.905	6.579	3183.47
LRR mean	1000000	Medium-stringency QC	Ultra Large	All	14	0.00330267	0.0573806	0	0	0	1	8.66569e+06	3.7772e+06	7.07636e+06	4.39557e+06	5425714	17432945	3443.68	3583.71	3254.05	4692.7	34.749	10756.4
LRR mean	1000000	Low-stringency QC	All	Deletions	76659	18.0842	6.22249	18	6	0	236	28824.9	135710	8953	19004	30	17432945	29.8273	86.4943	19.341	13.8765	0	10756.4
LRR mean	1000000	Low-stringency QC	Small	Deletions	71770	16.9309	5.98824	17	6	0	227	14855.7	18533.3	7884.5	14347	30	99909	25.3024	23.7648	18.8715	12.3157	0	765.894
LRR mean	1000000	Low-stringency QC	Medium	Deletions	4677	1.10333	1.05609	1	2	0	8	173406	82665.9	152651	80982	100030	498677	70.8783	77.0527	44.54	72.533	6.877	732.676
LRR mean	1000000	Low-stringency QC	Large	Deletions	106	0.0250059	0.157665	0	0	0	2	690391	153510	645373	239080	503530	994690	237.469	210.358	214.961	298.132	22.623	898.425
LRR mean	1000000	Low-stringency QC	Very Large	Deletions	95	0.0224109	0.149619	0	0	0	2	1.79276e+06	815858	1446674	1141528	1005726	4855346	599.913	689.882	325.805	964.535	20.568	2843.1
LRR mean	1000000	Low-stringency QC	Ultra Large	Deletions	11	0.00259495	0.0508805	0	0	0	1	8.08948e+06	3.48873e+06	6843012	1519253	5425714	17432945	5174.43	3462.47	4810.89	3285.7	34.749	10756.4
LRR mean	1000000	Medium-stringency QC	All	Deletions	9647	2.27577	1.60613	2	2	0	11	119134	338076	62915	95082	20021	17432945	82.4731	207.795	57.575	57.0165	7.116	10756.4
LRR mean	1000000	Medium-stringency QC	Small	Deletions	6224	1.46827	1.29064	1	2	0	10	45511.3	21981.5	38992	33303	20021	99909	63.7218	35.8587	55.9615	47.055	7.116	227.458
LRR mean	1000000	Medium-stringency QC	Medium	Deletions	3248	0.766218	0.874542	1	1	0	5	181544	86778.9	160608	84545	100030	498677	85.6035	71.9507	60.8615	79.7857	9.903	651.981
LRR mean	1000000	Medium-stringency QC	Large	Deletions	80	0.0188724	0.13609	0	0	0	1	685893	162375	622044	237728	503530	994690	283.564	216.769	277.011	374.07	22.623	898.425
LRR mean	1000000	Medium-stringency QC	Very Large	Deletions	86	0.0202878	0.142663	0	0	0	2	1.68481e+06	720548	1438446	1.06694e+06	1005726	4855346	631.885	699.869	397.89	971.192	20.568	2843.1
LRR mean	1000000	Medium-stringency QC	Ultra Large	Deletions	9	0.00212314	0.0460341	0	0	0	1	8.51138e+06	3.74251e+06	7309707	1448448	5425714	17432945	4882.87	3666.35	4810.89	2536	34.749	10756.4
LRR mean	1000000	Low-stringency QC	All	Duplications	25339	5.97759	3.53126	5	4	0	37	95661	299245	32610	84082	30	14572792	34.5364	76.2008	16.013	18.45	0	3237.36
LRR mean	1000000	Low-stringency QC	Small	Duplications	19310	4.55532	3.14345	4	4	0	35	29684.3	25984.4	19666	34421	30	99899	18.3095	20.2015	14.002	10.8648	0	748.088
LRR mean	1000000	Low-stringency QC	Medium	Duplications	5485	1.29394	1.17587	1	2	0	8	194850	88092.9	175339	96249	100017	497816	64.7382	70.5605	39.965	57.833	0	1027.36
LRR mean	1000000	Low-stringency QC	Large	Duplications	305	0.0719509	0.268293	0	0	0	2	680177	143086	635600	242148	500346	999329	290.335	188.78	262.171	262.992	0.647	857.467
LRR mean	1000000	Low-stringency QC	Very Large	Duplications	224	0.0528427	0.252483	0	0	0	5	2.11333e+06	1.11809e+06	1.52329e+06	1992533	1002596	4973654	321.89	432.289	148.327	406.63	0	3183.47
LRR mean	1000000	Low-stringency QC	Ultra Large	Duplications	15	0.00353857	0.0593875	0	0	0	1	6.74381e+06	2.81905e+06	5781831	974026	5077904	14572792	387.73	802.857	137.602	200.714	18.126	3237.36
LRR mean	1000000	Medium-stringency QC	All	Duplications	7792	1.83817	1.45751	2	2	0	10	188041	349415	119278	135386	20020	14572792	74.0532	121.034	40.7265	50.1822	0	3237.36
LRR mean	1000000	Medium-stringency QC	Small	Duplications	3220	0.759613	0.914727	1	1	0	7	60780.9	23414.1	59874	42101	20020	99899	37.1647	22.8414	30.836	27.288	0	188.104
LRR mean	1000000	Medium-stringency QC	Medium	Duplications	4173	0.98443	1.02597	1	2	0	7	199588	90198.7	178066	94551	100017	497816	75.1508	74.7959	49.701	63.886	0	1027.36
LRR mean	1000000	Medium-stringency QC	Large	Duplications	259	0.0610993	0.243449	0	0	0	2	677761	142871	634747	251433	500346	999329	309.645	186.172	285.953	271.032	34.827	857.467
LRR mean	1000000	Medium-stringency QC	Very Large	Duplications	135	0.0318471	0.176952	0	0	0	2	1.6027e+06	718309	1318456	756040	1002596	4749583	439.14	497.412	323.942	506.822	6.579	3183.47
LRR mean	1000000	Medium-stringency QC	Ultra Large	Duplications	5	0.00117952	0.034328	0	0	0	1	8.94343e+06	4.26683e+06	6271592	6726163	5582935	14572792	853.131	1343.98	289.999	397.35	84.634	3237.36
LRR mean	50	Low-stringency QC	All	All	24963	5.88889	2.79151	6	3	0	69	82685.4	281556	29404	70043	31	17412444	35.7009	99.5362	18.284	18.4135	0	6318.46
LRR mean	50	Low-stringency QC	Small	All	19864	4.68601	2.53466	4	3	0	63	29018.4	24950.2	21319	31869.5	31	99901	21.7309	21.1844	16.302	10.8162	0	365.734
LRR mean	50	Low-stringency QC	Medium	All	4622	1.09035	1.03438	1	2	0	6	189318	92252	155161	102037	100031	499751	62.3282	54.5119	43.6765	53.7912	0	768.203
LRR mean	50	Low-stringency QC	Large	All	288	0.0679406	0.262684	0	0	0	2	669492	143902	621618	257495	500739	998187	211.955	129.494	193.753	208.175	14.954	584.118
LRR mean	50	Low-stringency QC	Very Large	All	170	0.0401038	0.200978	0	0	0	2	1.66952e+06	900576	1295724	422038	1001893	4853798	430.936	380.07	315.738	378.448	32.81	2383.52
LRR mean	50	Low-stringency QC	Ultra Large	All	19	0.00448219	0.0668068	0	0	0	1	7.1577e+06	3.30047e+06	5576291	2.18978e+06	5198473	17412444	1955.5	2144.18	1474.64	2629.63	51.742	6318.46
LRR mean	50	Medium-stringency QC	All	All	5637	1.32979	1.1802	1	2	0	8	224403	510261	121182	133365	20213	17412444	90.512	195.671	54.393	52.761	0	6318.46
LRR mean	50	Medium-stringency QC	Small	All	2149	0.506959	0.728239	0	1	0	5	64390.1	22152	64374	35807	20213	99857	47.5039	22.1777	43.773	25.59	9.825	190.218
LRR mean	50	Medium-stringency QC	Medium	All	3072	0.724699	0.853846	1	1	0	5	201310	101053	162162	122448	100155	499751	79.6605	56.8352	62.888	62.5075	0	768.203
LRR mean	50	Medium-stringency QC	Large	All	258	0.0608634	0.245919	0	0	0	2	666069	144517	612060	246478	500739	998187	225.022	128.484	204.77	206.272	14.954	584.118
LRR mean	50	Medium-stringency QC	Very Large	All	145	0.0342062	0.1869	0	0	0	2	1.59836e+06	792671	1295724	427045	1001893	4853798	475.224	384.327	342.785	364.958	32.81	2383.52
LRR mean	50	Medium-stringency QC	Ultra Large	All	13	0.00306676	0.0552999	0	0	0	1	8.0426e+06	3.69499e+06	6834477	2191379	5241670	17412444	2803.86	2104.01	2424.04	2166.21	51.742	6318.46
LRR mean	50	Low-stringency QC	All	Deletions	13553	3.19722	2.18791	3	2	0	63	59643.9	256852	22820	49299	31	17412444	32.9296	117.922	17.665	14.355	0.199	6318.46
LRR mean	50	Low-stringency QC	Small	Deletions	11718	2.76433	2.06064	3	3	0	61	26603.5	24305.1	19022.5	29387	31	99834	22.8043	23.7248	16.507	10.0145	0.199	365.734
LRR mean	50	Low-stringency QC	Medium	Deletions	1735	0.409295	0.630152	0	1	0	4	182890	88626.8	147354	90430	100031	498927	60.6307	48.7683	43.268	49.991	1.121	319.276
LRR mean	50	Low-stringency QC	Large	Deletions	44	0.0103798	0.101363	0	0	0	1	641310	143505	595998	199482	503322	950733	217.463	108.02	199.797	161.873	36.312	441.682
LRR mean	50	Low-stringency QC	Very Large	Deletions	47	0.0110875	0.104724	0	0	0	1	1.69548e+06	778377	1407784	528452	1005726	4853798	658.101	379.2	595.321	545.115	175.225	1610.2
LRR mean	50	Low-stringency QC	Ultra Large	Deletions	9	0.00212314	0.0460341	0	0	0	1	7.93283e+06	3.65855e+06	6834477	1156746	5425714	17412444	3709.05	1823.07	2758.49	3284.62	1474.64	6318.46
LRR mean	50	Medium-stringency QC	All	Deletions	2209	0.521113	0.719817	0	1	0	5	205537	607278	103777	108009	20213	17412444	96.2852	278.353	56.618	45.143	11.62	6318.46
LRR mean	50	Medium-stringency QC	Small	Deletions	1056	0.249115	0.497501	0	0	0	3	65251.7	19524.9	64374	32098.8	20213	99722	52.4317	23.3394	47.8515	27.05	11.62	141.857
LRR mean	50	Medium-stringency QC	Medium	Deletions	1059	0.249823	0.501164	0	0	0	3	199297	99908.4	159281	119190	100155	498927	80.7976	50.4872	68.711	56.761	13.575	319.276
LRR mean	50	Medium-stringency QC	Large	Deletions	40	0.00943619	0.096692	0	0	0	1	642687	146394	595998	198505	503322	950733	228.064	104.841	204.1	159.928	36.312	441.682
LRR mean	50	Medium-stringency QC	Very Large	Deletions	45	0.0106157	0.102496	0	0	0	1	1.71038e+06	792462	1419499	701072	1005726	4853798	650.165	385.372	572.702	518.718	175.225	1610.2
LRR mean	50	Medium-stringency QC	Ultra Large	Deletions	9	0.00212314	0.0460341	0	0	0	1	7.93283e+06	3.65855e+06	6834477	1156746	5425714	17412444	3709.05	1823.07	2758.49	3284.62	1474.64	6318.46
LRR mean	50	Low-stringency QC	All	Duplications	11410	2.69167	1.87832	2	3	0	29	110054	306106	40609	97156	198	14572792	38.9926	71.6883	19.1745	24.4612	0	2383.52
LRR mean	50	Low-stringency QC	Small	Duplications	8146	1.92168	1.64183	2	2	0	26	32492.3	25452.7	23986	32331.2	198	99901	20.1869	16.7533	15.837	12.4182	0	341.339
LRR mean	50	Low-stringency QC	Medium	Duplications	2887	0.681057	0.820454	0	1	0	5	193180	94167.9	162162	106027	100105	499751	63.3483	57.6734	43.89	57.125	0	768.203
LRR mean	50	Low-stringency QC	Large	Duplications	244	0.0575607	0.241883	0	0	0	2	674574	143678	623020	262853	500739	998187	210.962	133.168	192.688	214.583	14.954	584.118
LRR mean	50	Low-stringency QC	Very Large	Duplications	123	0.0290163	0.169272	0	0	0	2	1.6596e+06	945877	1267144	361056	1001893	4641996	344.133	344.107	269.809	261.551	32.81	2383.52
LRR mean	50	Low-stringency QC	Ultra Large	Duplications	10	0.00235905	0.0485184	0	0	0	1	6.46008e+06	2.95752e+06	5267958	273770	5198473	14572792	377.317	631.212	116.097	60.6465	51.742	2043.05
LRR mean	50	Medium-stringency QC	All	Duplications	3428	0.808681	0.90171	1	1	0	5	236561	436132	136404	158511	20557	14572792	86.7918	114.066	52.542	59.0928	0	2383.52
LRR mean	50	Medium-stringency QC	Small	Duplications	1093	0.257844	0.513888	0	0	0	4	63557.6	24403.5	64654	42797	20557	99857	42.743	19.8757	39.849	23.848	9.825	190.218
LRR mean	50	Medium-stringency QC	Medium	Duplications	2013	0.474876	0.691258	0	1	0	4	202370	101658	162162	121873	100301	499751	79.0623	59.9087	59.484	65.583	0	768.203
LRR mean	50	Medium-stringency QC	Large	Duplications	218	0.0514272	0.225126	0	0	0	2	670359	144097	617682	254454	500739	998187	224.464	132.565	204.77	219.736	14.954	584.118
LRR mean	50	Medium-stringency QC	Very Large	Duplications	100	0.0235905	0.153334	0	0	0	2	1.54796e+06	791549	1.24571e+06	342668	1001893	4641996	396.5	358.707	308.675	284.736	32.81	2383.52
LRR mean	50	Medium-stringency QC	Ultra Large	Duplications	4	0.000943619	0.0307075	0	0	0	1	8.28961e+06	4.33601e+06	6.67198e+06	3.97631e+06	5241670	14572792	767.209	925.141	487.024	1049.98	51.742	2043.05
LRR mean	500	Low-stringency QC	All	All	38135	8.99623	3.89861	9	4	0	147	72226.5	251357	25778	64190	31	17412444	37.055	114.876	19.038	18.372	0	9103.81
LRR mean	500	Low-stringency QC	Small	All	31071	7.32979	3.60473	7	4	0	137	25990.1	24421.3	17528	28669	31	99901	23.5096	26.426	17.272	11.831	0	596.46
LRR mean	500	Low-stringency QC	Medium	All	6481	1.5289	1.23407	1	1	0	9	185339	83098.3	162162	83679	100034	498562	68.6757	66.1135	49.855	63.546	0	1040.46
LRR mean	500	Low-stringency QC	Large	All	356	0.0839821	0.293914	0	0	0	3	664994	145853	602918	216796	500495	997355	240.369	184.292	209.422	279.219	3.76	774.739
LRR mean	500	Low-stringency QC	Very Large	All	206	0.0485964	0.219393	0	0	0	2	1.72543e+06	931363	1.31842e+06	672041	1001669	4850603	479.985	531.656	297.703	504.86	6.75	3115.21
LRR mean	500	Low-stringency QC	Ultra Large	All	21	0.004954	0.0702184	0	0	0	1	7.3076e+06	3.3456e+06	5876193	1940802	5117677	17412444	2528	3046.3	516.871	3665.38	46.236	9103.81
LRR mean	500	Medium-stringency QC	All	All	8769	2.06865	1.51203	2	2	0	9	185773	431886	114195	122074	20028	17412444	91.0027	225.317	55.435	49.506	0	9103.81
LRR mean	500	Medium-stringency QC	Small	All	3823	0.901864	0.99754	1	1	0	7	58394.1	22831.7	56911	38117	20028	99901	50.2557	27.4578	45.388	29.605	0	200.831
LRR mean	500	Medium-stringency QC	Medium	All	4486	1.05827	1.04416	1	2	0	6	190096	89307.9	159527	86309	100116	498562	85.5864	67.937	65.018	63.7807	8.569	1040.46
LRR mean	500	Medium-stringency QC	Large	All	283	0.066761	0.258004	0	0	0	3	661246	143062	608839	237650	500495	997355	276.929	177.097	257.069	277.361	10.308	774.739
LRR mean	500	Medium-stringency QC	Very Large	All	164	0.0386884	0.197707	0	0	0	2	1.55929e+06	728814	1.30555e+06	442374	1001669	4847197	560.121	554.516	400.986	488.281	6.75	3115.21
LRR mean	500	Medium-stringency QC	Ultra Large	All	13	0.00306676	0.0552999	0	0	0	1	8474920	3.8365e+06	6834477	2136537	5425714	17412444	3977.21	3080.82	3645.87	2965.75	46.236	9103.81
LRR mean	500	Low-stringency QC	All	Deletions	22379	5.27931	3.27089	5	4	0	137	52153.7	207433	18974	41460.5	31	17412444	34.3151	133.152	18.576	14.799	0	9103.81
LRR mean	500	Low-stringency QC	Small	Deletions	19412	4.57938	3.14406	4	3	0	134	23441.5	23757.1	13982	27189	31	99807	24.4211	29.3616	17.5935	10.9635	0	589.821
LRR mean	500	Low-stringency QC	Medium	Deletions	2826	0.666667	0.789561	0	1	0	4	175782	74140.2	152887	44460	100034	486845	66.0554	62.4327	52.3675	66.315	8.608	484.297
LRR mean	500	Low-stringency QC	Large	Deletions	76	0.0179288	0.134475	0	0	0	2	657466	163076	572216	188525	500495	982056	202.338	180.87	189.003	282.561	15.631	620.131
LRR mean	500	Low-stringency QC	Very Large	Deletions	56	0.0132107	0.114189	0	0	0	1	1.6763e+06	765784	1.40541e+06	528747	1012829	4847197	781.311	606.957	643.625	930.107	6.75	2374.86
LRR mean	500	Low-stringency QC	Ultra Large	Deletions	9	0.00212314	0.0460341	0	0	0	1	7.94463e+06	3.65339e+06	6834477	1083515	5425714	17412444	5341.09	2614.69	3868.08	4609	2192.51	9103.81
LRR mean	500	Medium-stringency QC	All	Deletions	3650	0.861052	0.935781	1	1	0	6	165361	480960	95903	96325.5	20061	17412444	100.56	314.25	60.992	43.8847	6.615	9103.81
LRR mean	500	Medium-stringency QC	Small	Deletions	1872	0.441614	0.677854	0	1	0	5	58155	21948.1	56754	36354.5	20061	99807	57.7292	29.4023	50.8205	28.9857	6.615	200.831
LRR mean	500	Medium-stringency QC	Medium	Deletions	1663	0.39231	0.617235	0	1	0	3	182538	86009.1	147290	79077	100155	486845	93.438	61.5495	73.551	54.55	12.452	484.297
LRR mean	500	Medium-stringency QC	Large	Deletions	55	0.0129748	0.115245	0	0	0	2	621464	132425	558639	131336	500495	951011	256.443	177.255	249.718	204.651	18.632	620.131
LRR mean	500	Medium-stringency QC	Very Large	Deletions	51	0.0120311	0.109038	0	0	0	1	1.67565e+06	758194	1419499	548372	1012829	4847197	812.053	603.411	648.576	887.209	6.75	2374.86
LRR mean	500	Medium-stringency QC	Ultra Large	Deletions	9	0.00212314	0.0460341	0	0	0	1	7.94463e+06	3.65339e+06	6834477	1083515	5425714	17412444	5341.09	2614.69	3868.08	4609	2192.51	9103.81
LRR mean	500	Low-stringency QC	All	Duplications	15756	3.71691	2.21317	3	3	0	26	100737	300703	35218	91693	99	14572792	40.9466	82.0542	19.9915	25.0045	0	3115.21
LRR mean	500	Low-stringency QC	Small	Duplications	11659	2.75041	1.96236	2	3	0	25	30233.4	24918	22564	29974	99	99901	21.992	20.5433	16.674	13.7835	0	596.46
LRR mean	500	Low-stringency QC	Medium	Duplications	3655	0.862232	0.937341	1	1	0	6	192729	88718.3	162162	87656	100116	498562	70.7017	68.7646	48.28	62.295	0	1040.46
LRR mean	500	Low-stringency QC	Large	Duplications	280	0.0660533	0.258643	0	0	0	2	667038	141065	608839	217677	500739	997355	250.691	184.175	227.681	292.564	3.76	774.739
LRR mean	500	Low-stringency QC	Very Large	Duplications	150	0.0353857	0.186047	0	0	0	2	1.74377e+06	987797	1.27137e+06	672041	1001669	4850603	367.489	453.917	246.353	356.907	8.008	3115.21
LRR mean	500	Low-stringency QC	Ultra Large	Duplications	12	0.00283086	0.0531367	0	0	0	1	6.82982e+06	3.17219e+06	5350164	612562	5117677	14572792	418.19	754.965	209.821	151.233	46.236	2782.72
LRR mean	500	Medium-stringency QC	All	Duplications	5119	1.2076	1.1304	1	2	0	7	200327	392574	125363	137519	20028	14572792	84.1878	128.273	49.625	52.963	0	3115.21
LRR mean	500	Medium-stringency QC	Small	Duplications	1951	0.46025	0.690229	0	1	0	5	58623.6	23651.8	57478	40776	20028	99901	43.0848	23.306	39.093	28.6435	0	197.493
LRR mean	500	Medium-stringency QC	Medium	Duplications	2823	0.665959	0.823642	0	1	0	5	194548	90916.8	162162	92936	100116	498562	80.9611	71.0385	57.717	65.993	8.569	1040.46
LRR mean	500	Medium-stringency QC	Large	Duplications	228	0.0537863	0.228738	0	0	0	2	670843	144146	627482	236097	500739	997355	281.871	177.093	259.099	281.205	10.308	774.739
LRR mean	500	Medium-stringency QC	Very Large	Duplications	113	0.0266572	0.162557	0	0	0	2	1.50678e+06	712363	1236376	375556	1001669	4646901	446.417	492.964	325.348	378.61	8.008	3115.21
LRR mean	500	Medium-stringency QC	Ultra Large	Duplications	4	0.000943619	0.0307075	0	0	0	1	9.66806e+06	4.53216e+06	9173476	7.151e+06	5752503	14572792	908.475	1264.19	402.473	855.717	46.236	2782.72
LRR mean	5000	Low-stringency QC	All	All	50991	12.029	5.41072	12	5	1	231	69876.8	286255	23348	55805	33	24275523	38.5722	120.584	19.984	20.1255	0	11037.8
LRR mean	5000	Low-stringency QC	Small	All	42358	9.99245	4.9159	10	5	1	207	25211.3	24428.5	16137	30634	33	99839	24.1557	24.7682	18.061	13.2193	0	659.702
LRR mean	5000	Low-stringency QC	Medium	All	7971	1.8804	1.38491	2	2	0	19	190022	81777.7	164071	94460	100004	498909	79.7025	74.207	60.309	66.5715	0	1187.29
LRR mean	5000	Low-stringency QC	Large	All	378	0.089172	0.302691	0	0	0	4	688938	152459	636507	271770	500650	995459	294.384	199.416	269.539	300.075	11.965	859.374
LRR mean	5000	Low-stringency QC	Very Large	All	259	0.0610993	0.260311	0	0	0	3	1.95629e+06	1.05865e+06	1404463	1.372e+06	1001667	4892107	506.08	609.228	295.645	621.883	5.574	3539.66
LRR mean	5000	Low-stringency QC	Ultra Large	All	25	0.00589762	0.0765782	0	0	0	1	8.53706e+06	5.56512e+06	6281614	2294780	5094492	24275523	2639.45	3464.42	301.969	4511.26	35.84	11037.8
LRR mean	5000	Medium-stringency QC	All	All	12821	3.02453	1.91683	3	2	0	13	172658	473632	110917	123828	20061	24275523	87.3709	223.553	53.677	53.358	0	11037.8
LRR mean	5000	Medium-stringency QC	Small	All	5860	1.3824	1.25896	1	2	0	9	55703.2	23256.8	54194	39919.5	20061	99839	48.6477	28.5997	43.2015	32.3345	0	245.368
LRR mean	5000	Medium-stringency QC	Medium	All	6443	1.51993	1.27857	1	1	0	7	190001	81273	163739	92887	100057	498909	86.659	72.3499	67.077	65.2595	3.022	1187.29
LRR mean	5000	Medium-stringency QC	Large	All	325	0.076669	0.273961	0	0	0	3	683824	154091	630131	271237	500650	995459	309.428	200.023	288.841	300.641	20.489	859.374
LRR mean	5000	Medium-stringency QC	Very Large	All	178	0.041991	0.209792	0	0	0	2	1.58759e+06	731733	1329476	427817	1001667	4860619	656.608	660.629	438.955	754.963	25.631	3539.66
LRR mean	5000	Medium-stringency QC	Ultra Large	All	15	0.00353857	0.0593875	0	0	0	1	1.05481e+07	6.48935e+06	7294028	7.26254e+06	5426607	24275523	3954.8	3827.71	3433.7	5311.34	35.84	11037.8
LRR mean	5000	Low-stringency QC	All	Deletions	31038	7.32201	4.6448	7	4	0	213	46822.7	184485	16137	35983	42	17447624	35.947	137.687	19.7625	17.327	0	11037.8
LRR mean	5000	Low-stringency QC	Small	Deletions	27639	6.52017	4.39437	6	4	0	199	22837.5	23658.9	14665	28207.5	42	99807	25.4319	26.5631	18.736	13.6735	0	659.702
LRR mean	5000	Low-stringency QC	Medium	Deletions	3255	0.76787	0.861803	1	1	0	12	181403	74877.3	161430	71643	100057	495834	83.9067	79.3651	66.6	78.708	2.47	619.038
LRR mean	5000	Low-stringency QC	Large	Deletions	72	0.0169851	0.132832	0	0	0	2	636730	135957	571330	156879	505829	971407	314.92	208.827	288.496	306.313	26.134	793.512
LRR mean	5000	Low-stringency QC	Very Large	Deletions	62	0.0146261	0.120065	0	0	0	1	1.74904e+06	803406	1.42246e+06	677094	1001667	4860619	933.982	739.076	889.486	1003.09	22.104	2863.72
LRR mean	5000	Low-stringency QC	Ultra Large	Deletions	10	0.00235905	0.0485184	0	0	0	1	7732356	3.523e+06	6804812	1.59093e+06	5426607	17447624	5911.22	3344.06	4892.5	3735.17	43.406	11037.8
LRR mean	5000	Medium-stringency QC	All	Deletions	5623	1.32649	1.19146	1	2	0	7	147900	394489	95326	109628	20061	17447624	95.0911	303.802	58.717	53.0115	7.486	11037.8
LRR mean	5000	Medium-stringency QC	Small	Deletions	2877	0.678698	0.863827	0	1	0	6	54321	22958.2	53110	39893	20061	99807	57.99	30.4551	51.548	32.194	7.486	245.368
LRR mean	5000	Medium-stringency QC	Medium	Deletions	2623	0.618778	0.778114	0	1	0	4	180772	74251.9	159360	58226	100057	495834	90.5586	73.2506	76.004	79.7435	10.3	591.014
LRR mean	5000	Medium-stringency QC	Large	Deletions	59	0.0139184	0.119163	0	0	0	2	635266	138839	558639	141240	509924	971407	351.602	207.922	355.14	224.662	26.134	793.512
LRR mean	5000	Medium-stringency QC	Very Large	Deletions	55	0.0129748	0.113179	0	0	0	1	1.67144e+06	747920	1407784	515185	1001667	4860619	1002.84	727.794	900.413	965.019	25.631	2863.72
LRR mean	5000	Medium-stringency QC	Ultra Large	Deletions	9	0.00212314	0.0460341	0	0	0	1	7.97629e+06	3.64603e+06	6835699	1050429	5426607	17447624	6047.12	3517.5	4999.7	4506.46	43.406	11037.8
LRR mean	5000	Low-stringency QC	All	Duplications	19953	4.70701	2.60151	4	3	0	30	105739	392882	35951	92198	33	24275523	42.6559	87.4212	20.537	27.389	0	3539.66
LRR mean	5000	Low-stringency QC	Small	Duplications	14719	3.47228	2.27542	3	3	0	27	29668.8	25215.8	22166	32156	33	99839	21.7593	20.7769	16.74	13.027	0	648.017
LRR mean	5000	Low-stringency QC	Medium	Duplications	4716	1.11253	1.06925	1	2	0	9	195970	85722.6	172322	94479.8	100004	498909	76.8007	70.2889	57.454	57.6737	0	1187.29
LRR mean	5000	Low-stringency QC	Large	Duplications	306	0.0721868	0.267789	0	0	0	2	701223	153731	652950	283151	500650	995459	289.552	197.179	254.439	294.8	11.965	859.374
LRR mean	5000	Low-stringency QC	Very Large	Duplications	197	0.0464732	0.226722	0	0	0	3	2.02151e+06	1.12094e+06	1380711	1758454	1003195	4892107	371.411	492.359	223.276	436.346	5.574	3539.66
LRR mean	5000	Low-stringency QC	Ultra Large	Duplications	15	0.00353857	0.0593875	0	0	0	1	9.07353e+06	6.65903e+06	5621180	4198549	5094492	24275523	458.278	801.821	210.196	165.72	35.84	3177.06
LRR mean	5000	Medium-stringency QC	All	Duplications	7198	1.69804	1.36769	2	2	0	9	191999	526475	119549	151348	20214	24275523	81.3399	129.776	49.362	51.0715	0	3539.66
LRR mean	5000	Medium-stringency QC	Small	Duplications	2983	0.703704	0.853587	0	1	0	7	57036.3	23468.1	55127	40078	20214	99839	39.6374	23.3907	33.766	26.546	0	197.964
LRR mean	5000	Medium-stringency QC	Medium	Duplications	3820	0.901156	0.968058	1	1	0	6	196338	85194.2	170760	92887	100254	498909	83.9813	71.6117	63.0065	55.7602	3.022	1187.29
LRR mean	5000	Medium-stringency QC	Large	Duplications	266	0.0627506	0.244481	0	0	0	2	694594	155468	633913	269548	500650	995459	300.074	197.41	273.208	296.624	20.489	859.374
LRR mean	5000	Medium-stringency QC	Very Large	Duplications	123	0.0290163	0.172037	0	0	0	2	1.55009e+06	724316	1256413	375338	1003195	4643117	501.789	566.149	346.798	482.767	28.25	3539.66
LRR mean	5000	Medium-stringency QC	Ultra Large	Duplications	6	0.00141543	0.0376	0	0	0	1	14405910	8.17791e+06	1.35218e+07	1.37648e+07	5621180	24275523	816.335	1235.89	223.387	887.684	35.84	3177.06
LRR mean	50000	Low-stringency QC	All	All	65193	15.3793	5.92357	15	6	3	238	60995.9	226224	19486	40505	21	17447624	34.8338	105.103	19.176	17.447	0	10656
LRR mean	50000	Low-stringency QC	Small	All	56117	13.2383	5.48926	13	6	1	218	22523.9	22248.8	14623	27376	21	99965	23.5488	24.0235	17.684	12.562	0	721.535
LRR mean	50000	Low-stringency QC	Medium	All	8271	1.95117	1.38325	2	2	0	15	190665	82982.1	166164	97975.5	100013	499825	76.9021	73.8376	56.122	69.2535	0.99	1055.42
LRR mean	50000	Low-stringency QC	Large	All	413	0.0974286	0.315092	0	0	0	3	659625	137387	603237	187608	500127	998929	278.382	195.201	243.05	300.268	14.521	856.035
LRR mean	50000	Low-stringency QC	Very Large	All	370	0.0872847	0.308639	0	0	0	4	1.90724e+06	918703	1558866	1089198	1002432	4869706	363.157	545.513	88.565	455.148	3.749	3420.22
LRR mean	50000	Low-stringency QC	Ultra Large	All	22	0.0051899	0.0718623	0	0	0	1	7.15639e+06	3.03565e+06	6283915	1.88998e+06	5264670	17447624	2910.55	3443.95	828.724	4625.1	31.346	10656
LRR mean	50000	Medium-stringency QC	All	All	14847	3.50248	2.10124	3	3	0	12	167432	367830	95941	126009	20074	17447624	80.5124	204.215	49.114	50.002	0	10656
LRR mean	50000	Medium-stringency QC	Small	All	7672	1.80986	1.47135	2	2	0	9	54379.8	23809.9	49722.5	41828.8	20074	99873	46.0849	27.0618	40.538	29.72	0	276.505
LRR mean	50000	Medium-stringency QC	Medium	All	6535	1.54164	1.28486	1	1	0	8	193619	83943.5	166893	94065	100013	499825	85.3003	72.0615	65.343	67.5495	0.99	1055.42
LRR mean	50000	Medium-stringency QC	Large	All	353	0.0832744	0.288036	0	0	0	3	657211	137606	603237	177758	500127	998929	296.762	197.725	274.416	306.153	17.463	856.035
LRR mean	50000	Medium-stringency QC	Very Large	All	275	0.0648738	0.259396	0	0	0	3	1.71238e+06	738404	1558866	820944	1002432	4861574	442.411	599.489	144.079	575.636	15.629	3420.22
LRR mean	50000	Medium-stringency QC	Ultra Large	All	12	0.00283086	0.0531367	0	0	0	1	8.37104e+06	3.70509e+06	7.07366e+06	1331390	5426607	17447624	4828.92	3503.48	4752.97	3895.35	154.355	10656
LRR mean	50000	Low-stringency QC	All	Deletions	41900	9.88441	5.32368	9	5	0	224	39008.4	171613	13000	28757	47	17447624	32.709	116.267	19.312	15.1278	0	10656
LRR mean	50000	Low-stringency QC	Small	Deletions	38584	9.10215	5.10204	9	4	0	214	19524.6	21223.2	11187	24360	47	99965	25.0809	25.3691	18.669	12.811	0	711.737
LRR mean	50000	Low-stringency QC	Medium	Deletions	3104	0.732248	0.85376	1	1	0	8	178187	78836.9	150649	90663.8	100013	494305	84.4295	81.9492	64.0505	85.4737	0.99	681.896
LRR mean	50000	Low-stringency QC	Large	Deletions	92	0.0217032	0.150509	0	0	0	2	630459	123642	561712	159323	506741	951011	263.491	202.424	258.771	312.255	14.521	792.225
LRR mean	50000	Low-stringency QC	Very Large	Deletions	111	0.0261854	0.162633	0	0	0	2	1.78721e+06	840475	1522678	635221	1008136	4861574	532.075	710.234	57.266	872.455	17.146	3146.33
LRR mean	50000	Low-stringency QC	Ultra Large	Deletions	9	0.00212314	0.0460341	0	0	0	1	7.96004e+06	3.66269e+06	6844190	1079922	5426607	17447624	6379.15	2642.88	4888.92	4072.56	3331.57	10656
LRR mean	50000	Medium-stringency QC	All	Deletions	6782	1.59991	1.33025	1	1	0	9	134627	384909	77949	97731.5	20095	17447624	85.7085	270.255	52.882	46.8515	0.99	10656
LRR mean	50000	Medium-stringency QC	Small	Deletions	4334	1.02241	1.07141	1	2	0	7	53613.2	24540.7	46934	43568.8	20095	99873	52.4838	28.4365	46.5235	29.256	8.747	276.505
LRR mean	50000	Medium-stringency QC	Medium	Deletions	2274	0.536447	0.727359	0	1	0	4	179914	80322	150883	74944.8	100013	491879	97.7798	73.7445	79.788	78.1192	0.99	548.138
LRR mean	50000	Medium-stringency QC	Large	Deletions	78	0.0184006	0.136155	0	0	0	2	627697	126797	558639	147300	506741	951011	289.112	203.926	274.97	318.413	27.282	792.225
LRR mean	50000	Medium-stringency QC	Very Large	Deletions	88	0.0207596	0.145867	0	0	0	2	1.77819e+06	877087	1558866	850617	1008136	4861574	636.262	744.975	374.901	968.48	20.194	3146.33
LRR mean	50000	Medium-stringency QC	Ultra Large	Deletions	8	0.00188724	0.0434065	0	0	0	1	8.2646e+06	3.79179e+06	7.07366e+06	969588	5426607	17447624	6614.66	2722.53	5461.48	4161.31	3331.57	10656
LRR mean	50000	Low-stringency QC	All	Duplications	23293	5.49493	2.92544	5	3	0	35	100548	296359	33345	82835	21	14572792	38.6559	81.1116	18.755	23.767	0	3420.22
LRR mean	50000	Low-stringency QC	Small	Duplications	17533	4.13612	2.62356	4	3	0	32	29124.4	23017	22288	28402	21	99948	20.1772	20.3559	15.526	12.453	0	721.535
LRR mean	50000	Low-stringency QC	Medium	Duplications	5167	1.21892	1.09278	1	2	0	7	198161	84501.6	177985	103036	100067	499825	72.3801	68.1139	52.678	60.4465	1.649	1055.42
LRR mean	50000	Low-stringency QC	Large	Duplications	321	0.0757254	0.273362	0	0	0	2	667984	140142	614696	193642	500127	998929	282.649	193.194	241.695	298.267	17.463	856.035
LRR mean	50000	Low-stringency QC	Very Large	Duplications	259	0.0610993	0.263017	0	0	0	3	1.95868e+06	947156	1658153	1139792	1002432	4869706	290.763	439.328	93.821	393.964	3.749	3420.22
LRR mean	50000	Low-stringency QC	Ultra Large	Duplications	13	0.00306676	0.0552999	0	0	0	1	6.60002e+06	2.52254e+06	5699013	948760	5264670	14572792	509.214	910.797	196.69	132.185	31.346	3363.25
LRR mean	50000	Medium-stringency QC	All	Duplications	8065	1.90257	1.46331	2	2	0	9	195017	350483	123089	165890	20074	14572792	76.1429	123.767	44.848	51.037	0	3420.22
LRR mean	50000	Medium-stringency QC	Small	Duplications	3338	0.78745	0.923386	1	1	0	6	55375	22791.4	50461	37758	20074	99807	37.7765	22.6112	31.9075	25.9145	0	183.782
LRR mean	50000	Medium-stringency QC	Medium	Duplications	4261	1.00519	1.02193	1	2	0	5	200934	84922.3	181014	100983	100102	499825	78.6403	70.2542	58.414	60.099	4.192	1055.42
LRR mean	50000	Medium-stringency QC	Large	Duplications	275	0.0648738	0.249189	0	0	0	2	665583	139604	603237	184186	500127	998929	298.931	196.256	257.264	296.136	17.463	856.035
LRR mean	50000	Medium-stringency QC	Very Large	Duplications	187	0.0441142	0.215465	0	0	0	3	1.68141e+06	663600	1558866	817941	1002432	4735733	351.187	493.643	122.836	458.183	15.629	3420.22
LRR mean	50000	Medium-stringency QC	Ultra Large	Duplications	4	0.000943619	0.0307075	0	0	0	1	8.58392e+06	4.08612e+06	7031942	3.32204e+06	5699013	14572792	1257.42	1483.16	756.043	1510	154.355	3363.25
LRR mean	500000	Low-stringency QC	All	All	88605	20.9023	6.36886	20	7	7	230	47905.7	216042	12567	33598	16	24444520	32.0677	89.4842	18.894	15.978	0	10847.6
LRR mean	500000	Low-stringency QC	Small	All	78664	18.5572	5.85695	18	6	5	208	19105.1	21163.3	10141	21171	16	99961	23.9064	23.2698	17.966	12.6105	0	774.749
LRR mean	500000	Low-stringency QC	Medium	All	9225	2.17622	1.51875	2	2	0	15	183467	86314.2	161368	106157	100014	499855	71.0513	74.8144	48.434	69.152	0	1044.77
LRR mean	500000	Low-stringency QC	Large	All	416	0.0981364	0.31674	0	0	0	3	665575	137754	616249	182222	501031	996967	269.927	190.861	239.542	283.026	13.398	815.585
LRR mean	500000	Low-stringency QC	Very Large	All	270	0.0636943	0.279386	0	0	0	5	1.99698e+06	1.01513e+06	1499123	1.35743e+06	1002596	4854990	488.001	577.087	304.635	641.162	0	3344.26
LRR mean	500000	Low-stringency QC	Ultra Large	All	30	0.00707714	0.0838374	0	0	0	1	7.77532e+06	4.29888e+06	6238853	1740282	5000969	24444520	2042.76	3164.23	174.822	3244.53	25.071	10847.6
LRR mean	500000	Medium-stringency QC	All	All	15799	3.72706	2.18046	4	3	0	13	153385	400770	91839	123690	20045	24444520	81.8398	182.752	55.618	51.031	0	10847.6
LRR mean	500000	Medium-stringency QC	Small	All	8452	1.99387	1.52236	2	2	0	10	50714.4	23302.5	44477	38610	20045	99961	54.7214	30.5936	50.765	38.9408	0	239.265
LRR mean	500000	Medium-stringency QC	Medium	All	6787	1.60109	1.31536	1	1	0	7	191583	87294.2	166006	100478	100014	498711	83.1055	73.8369	61.613	70.7295	0	1044.77
LRR mean	500000	Medium-stringency QC	Large	All	355	0.0837462	0.289534	0	0	0	3	658776	138053	605835	170512	501031	994933	288.613	191.477	266.507	292.66	15.734	815.585
LRR mean	500000	Medium-stringency QC	Very Large	All	191	0.0450578	0.221749	0	0	0	3	1.69745e+06	779911	1375631	907761	1002596	4854990	593.418	587.967	436.556	754	15.865	3278.64
LRR mean	500000	Medium-stringency QC	Ultra Large	All	14	0.00330267	0.0573806	0	0	0	1	9.73801e+06	5.73549e+06	7068512	6559538	5000969	24444520	3617.42	3482.48	3295.47	4420.01	25.071	10847.6
LRR mean	500000	Low-stringency QC	All	Deletions	63949	15.0859	5.75988	15	6	0	213	30039.1	142058	9393	21319	16	17432342	30.9285	93.3606	19.656	15.095	0	10847.6
LRR mean	500000	Low-stringency QC	Small	Deletions	59748	14.0948	5.49962	14	6	0	200	15931.8	18893.9	8934.5	16538	16	99888	25.5926	23.8162	19.2115	13.193	0	774.749
LRR mean	500000	Low-stringency QC	Medium	Deletions	4029	0.95046	1.00935	1	1	0	11	170245	81755.6	141211	80014	100014	499283	77.3835	79.1069	58.324	82.561	2.678	717.206
LRR mean	500000	Low-stringency QC	Large	Deletions	87	0.0205237	0.146707	0	0	0	2	644696	121836	616249	170574	502284	950611	272.503	207.864	279.182	333.109	14.02	788.13
LRR mean	500000	Low-stringency QC	Very Large	Deletions	74	0.0174569	0.136279	0	0	0	2	1.90197e+06	868841	1.49467e+06	1.08461e+06	1014495	4854990	785.12	707.932	699.345	1260.45	20.182	2899.92
LRR mean	500000	Low-stringency QC	Ultra Large	Deletions	11	0.00259495	0.0508805	0	0	0	1	7.84805e+06	3.60916e+06	6843012	1.87347e+06	5000969	17432342	5014.29	3567.2	4604.88	4130.74	25.071	10847.6
LRR mean	500000	Medium-stringency QC	All	Deletions	8435	1.98986	1.48093	2	2	0	9	117623	349105	62915	87224	20100	17432342	86.4729	222.968	63.213	43.147	9.95	10847.6
LRR mean	500000	Medium-stringency QC	Small	Deletions	5528	1.30408	1.1953	1	2	0	9	46539.4	21817.9	38353	32511.8	20100	99833	62.5506	30.5676	59.3245	35.958	9.95	236.809
LRR mean	500000	Medium-stringency QC	Medium	Deletions	2764	0.652041	0.803156	0	1	0	5	179732	85033.4	161246	92180	100014	496499	94.4883	71.5024	73.8645	67.2692	10.068	596.52
LRR mean	500000	Medium-stringency QC	Large	Deletions	68	0.0160415	0.129351	0	0	0	2	639822	131665	616249	169089	502284	950611	321.845	200.692	317.714	252.65	18.275	788.13
LRR mean	500000	Medium-stringency QC	Very Large	Deletions	66	0.0155697	0.127573	0	0	0	2	1.83565e+06	831143	1.47306e+06	1.02155e+06	1014495	4854990	819.312	713.856	741.13	1259.86	20.182	2899.92
LRR mean	500000	Medium-stringency QC	Ultra Large	Deletions	9	0.00212314	0.0460341	0	0	0	1	8.16028e+06	3.95466e+06	6843012	2495904	5000969	17432342	5165.99	3343.15	4604.88	2603.02	25.071	10847.6
LRR mean	500000	Low-stringency QC	All	Duplications	24656	5.81647	3.46938	5	3	0	41	94245.5	335288	32299	80437	104	24444520	35.0223	78.4686	16.2785	19.497	0	3344.26
LRR mean	500000	Low-stringency QC	Small	Duplications	18916	4.46237	3.1102	4	4	0	38	29128.5	24551.5	20762	31530	104	99961	18.5807	20.5645	14.178	11.298	0	757.328
LRR mean	500000	Low-stringency QC	Medium	Duplications	5196	1.22576	1.14447	1	2	0	11	193719	88345.6	171516	98093	100017	499855	66.1413	70.928	40.901	60.3918	0	1044.77
LRR mean	500000	Low-stringency QC	Large	Duplications	329	0.0776126	0.27882	0	0	0	2	671097	141320	610245	224192	501031	996967	269.246	186.438	234.063	285.04	13.398	815.585
LRR mean	500000	Low-stringency QC	Very Large	Duplications	196	0.0462373	0.238436	0	0	0	5	2.03285e+06	1.06501e+06	1.50166e+06	1.71261e+06	1002596	4657125	375.824	475.019	252.834	447.853	0	3344.26
LRR mean	500000	Low-stringency QC	Ultra Large	Duplications	19	0.00448219	0.0668068	0	0	0	1	7.73321e+06	4.7468e+06	6122357	1480038	5280447	24444520	322.396	735.803	145.698	168.815	36.041	3322.86
LRR mean	500000	Medium-stringency QC	All	Duplications	7364	1.7372	1.4036	2	2	0	10	194347	449302	122622	150492	20045	24444520	76.5328	121.08	42.3135	51.441	0	3322.86
LRR mean	500000	Medium-stringency QC	Small	Duplications	2924	0.689785	0.86392	0	1	0	7	58607.5	23970.1	56100	40683.5	20045	99961	39.92	24.5808	34.129	28.6162	0	239.265
LRR mean	500000	Medium-stringency QC	Medium	Duplications	4023	0.949045	1.00576	1	2	0	6	199726	87903.2	179156	101427	100017	498711	75.285	74.4051	49.503	62.24	0	1044.77
LRR mean	500000	Medium-stringency QC	Large	Duplications	287	0.0677046	0.25592	0	0	0	2	663267	139367	605835	168408	501031	994933	280.739	188.734	242.663	291.788	15.734	815.585
LRR mean	500000	Medium-stringency QC	Very Large	Duplications	125	0.0294881	0.176025	0	0	0	3	1.62449e+06	744560	1311971	916715	1002596	4657125	474.146	470.196	378.2	463.777	15.865	3278.64
LRR mean	500000	Medium-stringency QC	Ultra Large	Duplications	5	0.00117952	0.034328	0	0	0	1	12577929	7.74278e+06	12499205	8789309	5589645	24444520	830.003	1397.78	278.936	143.104	41.044	3322.86
LRR mean	5000000	Low-stringency QC	All	All	114485	27.0075	7.21914	27	8	5	238	48631.6	289671	10855	31964	20	46161211	30.757	80.9189	18.621	14.287	0	10576.2
LRR mean	5000000	Low-stringency QC	Small	All	102246	24.1203	6.6307	24	8	4	220	18095.9	21852.9	9098	19005	20	99993	23.847	22.3427	17.8535	11.519	0	649.983
LRR mean	5000000	Low-stringency QC	Medium	All	11255	2.65511	1.68045	2	3	0	16	184388	82196.8	160740	90100	100031	498287	67.5416	70.0245	44.519	67.109	0	1029
LRR mean	5000000	Low-stringency QC	Large	All	478	0.112762	0.337278	0	0	0	3	663747	138059	630484	188096	500069	996624	247.489	203.466	201.759	293.505	4.507	1009.46
LRR mean	5000000	Low-stringency QC	Very Large	All	471	0.111111	0.352523	0	0	0	4	2.03122e+06	1.09584e+06	1467149	1919433	1003656	4912306	293.755	488.959	55.697	328.149	5.112	3425.33
LRR mean	5000000	Low-stringency QC	Ultra Large	All	35	0.00825666	0.090501	0	0	0	1	1.05166e+07	8.97331e+06	6811426	5.69357e+06	5001775	46161211	1888.97	3045.2	179.465	3128.17	1.474	10576.2
LRR mean	5000000	Medium-stringency QC	All	All	19678	4.64213	2.49918	5	3	0	15	154002	564400	86956	117599	20031	46161211	77.6026	182.009	49.4405	55.0067	0	10576.2
LRR mean	5000000	Medium-stringency QC	Small	All	10911	2.57396	1.7606	2	3	0	10	51117.1	23312.4	46054	39328.5	20031	99993	53.559	38.5988	43.383	38.5205	0	291.011
LRR mean	5000000	Medium-stringency QC	Medium	All	8048	1.89856	1.44478	2	2	0	8	184611	81278.7	162239	88091.8	100031	498287	80.7515	70.3939	61.0865	70.548	0	1029
LRR mean	5000000	Medium-stringency QC	Large	All	380	0.0896438	0.297042	0	0	0	2	656662	139252	604460	181898	500935	992762	280.541	204.969	247.594	280.045	4.765	1009.46
LRR mean	5000000	Medium-stringency QC	Very Large	All	319	0.0752536	0.271761	0	0	0	2	1.51577e+06	618268	1251950	393929	1003656	4787359	380.94	556.264	72.8	462.833	12.874	3425.33
LRR mean	5000000	Medium-stringency QC	Ultra Large	All	20	0.00471809	0.0685342	0	0	0	1	1.26951e+07	1.05727e+07	7829602	7.88665e+06	5001775	46161211	3233.37	3485.54	3098.08	4629.36	17.552	10576.2
LRR mean	5000000	Low-stringency QC	All	Deletions	87950	20.7478	6.58544	20	7	1	223	30655.1	215649	8182	18788	20	46161211	29.7559	82.6753	19.179	13.5747	0	10576.2
LRR mean	5000000	Low-stringency QC	Small	Deletions	82444	19.4489	6.31916	19	7	1	215	15137.9	20085.5	7430	14216.5	20	99970	25.2307	23.0284	18.7065	11.8975	0	639.969
LRR mean	5000000	Low-stringency QC	Medium	Deletions	5203	1.22741	1.11627	1	2	0	7	180279	78501	157900	84510	100031	498287	75.039	73.3636	56.085	70.522	0.379	632.587
LRR mean	5000000	Low-stringency QC	Large	Deletions	122	0.0287804	0.170007	0	0	0	2	649765	124786	616249	184416	503365	976602	208.639	220.461	123.252	308.825	13.17	1009.46
LRR mean	5000000	Low-stringency QC	Very Large	Deletions	167	0.0393961	0.20287	0	0	0	3	1.61683e+06	814555	1251950	378812	1008810	4684957	364.177	617.024	47.414	383.235	18.476	2875.76
LRR mean	5000000	Low-stringency QC	Ultra Large	Deletions	14	0.00330267	0.0573806	0	0	0	1	1.1486e+07	1.0642e+07	7465581	5.66051e+06	5001775	46161211	4300.76	3616.53	4530.59	4702.46	28.395	10576.2
LRR mean	5000000	Medium-stringency QC	All	Deletions	11193	2.64048	1.75842	3	3	0	11	127134	569927	70345	97706	20031	46161211	82.798	218.202	56.304	53.819	0	10576.2
LRR mean	5000000	Medium-stringency QC	Small	Deletions	7194	1.6971	1.38565	1	2	0	9	48017	23116	41411	39063	20031	99970	63.079	41.7378	50.77	41.5805	0	291.011
LRR mean	5000000	Medium-stringency QC	Medium	Deletions	3761	0.887238	0.936656	1	1	0	5	177143	75052.9	157900	76005	100031	498287	88.5952	69.6155	70.988	72.761	9.274	614.47
LRR mean	5000000	Medium-stringency QC	Large	Deletions	80	0.0188724	0.13609	0	0	0	1	633332	127640	602838	132578	504591	976602	282.571	230.154	253.291	325.78	16.234	1009.46
LRR mean	5000000	Medium-stringency QC	Very Large	Deletions	145	0.0342062	0.184358	0	0	0	2	1.41295e+06	523822	1251950	258600	1008810	4684957	393.006	638.802	49.717	562.518	23.209	2875.76
LRR mean	5000000	Medium-stringency QC	Ultra Large	Deletions	13	0.00306676	0.0552999	0	0	0	1	1.19848e+07	1.09049e+07	7624501	5816516	5425714	46161211	4628.38	3541.39	4595.49	2656.23	28.395	10576.2
LRR mean	5000000	Low-stringency QC	All	Duplications	26535	6.25973	3.95828	6	4	0	37	108215	450857	35082	86778	20	30720269	34.075	74.7087	16.178	18.145	0	3425.33
LRR mean	5000000	Low-stringency QC	Small	Duplications	19802	4.67138	3.33674	4	4	0	33	30411.4	24455.8	22047	32470.2	20	99993	18.0859	18.1253	14.145	10.6555	0	649.983
LRR mean	5000000	Low-stringency QC	Medium	Duplications	6052	1.4277	1.27982	1	1	0	11	187921	85094.1	162239	92243.2	100105	497803	61.096	66.3532	36.481	60.609	0	1029
LRR mean	5000000	Low-stringency QC	Large	Duplications	356	0.0839821	0.291496	0	0	0	2	668538	142172	640728	198246	500069	996624	260.803	195.864	214.841	269.34	4.507	873.468
LRR mean	5000000	Low-stringency QC	Very Large	Duplications	304	0.071715	0.293953	0	0	0	4	2.25887e+06	1.16301e+06	1625521	2247377	1003656	4912306	255.069	397.54	71.385	304.784	5.112	3425.33
LRR mean	5000000	Low-stringency QC	Ultra Large	Duplications	21	0.004954	0.0702184	0	0	0	1	9.87035e+06	7.88506e+06	6174730	4329908	5001775	30720269	281.109	690.512	95.07	159.969	1.474	3239.81
LRR mean	5000000	Medium-stringency QC	All	Duplications	8485	2.00165	1.56298	2	2	0	10	189445	555072	113736	128162	20084	30720269	70.7491	118.071	38.689	51.471	0	3425.33
LRR mean	5000000	Medium-stringency QC	Small	Duplications	3717	0.876858	1.0117	1	1	0	8	57117.1	22508.9	52408	39015	20084	99993	35.1338	22.07	28.896	25.912	0	170.675
LRR mean	5000000	Medium-stringency QC	Medium	Duplications	4287	1.01132	1.04449	1	2	0	6	191164	85847	166200	96667	100129	497803	73.8701	70.3612	50.985	67.0075	0	1029
LRR mean	5000000	Medium-stringency QC	Large	Duplications	300	0.0707714	0.26373	0	0	0	2	662884	141740	622918	186322	500935	992762	280	198.132	245.468	281.597	4.765	873.468
LRR mean	5000000	Medium-stringency QC	Very Large	Duplications	174	0.0410474	0.201959	0	0	0	2	1.60145e+06	676760	1.37038e+06	549489	1003656	4787359	370.884	478.426	182.315	450.539	12.874	3425.33
LRR mean	5000000	Medium-stringency QC	Ultra Large	Duplications	7	0.00165133	0.0406078	0	0	0	1	1.40143e+07	1.0631e+07	9714656	14958616	5001775	30720269	642.651	1158.45	210.838	310.077	17.552	3239.81
LRR sd	10	Low-stringency QC	All	All	22028	5.19651	2.58391	5	4	0	52	89130.3	296170	33697	72487	31	17412444	36.126	96.8974	19.1255	19.7225	0	5645.3
LRR sd	10	Low-stringency QC	Small	All	17254	4.0703	2.34772	4	2	0	49	31022.1	25660.3	22820	34047.5	31	99901	21.8539	19.893	16.533	11.7695	0	312.069
LRR sd	10	Low-stringency QC	Medium	All	4305	1.01557	0.989202	1	2	0	6	191826	94110.6	158212	106861	100031	499751	60.1155	50.201	42.968	52.093	0.596	687.285
LRR sd	10	Low-stringency QC	Large	All	283	0.066761	0.258917	0	0	0	2	675539	146261	628197	270321	500739	996986	203.07	121.369	186.043	195.075	3.275	547.557
LRR sd	10	Low-stringency QC	Very Large	All	167	0.0393961	0.199351	0	0	0	2	1.64658e+06	865356	1301658	402952	1002432	4853798	408.575	348.307	319.151	325.271	28.397	2156.82
LRR sd	10	Low-stringency QC	Ultra Large	All	19	0.00448219	0.0668068	0	0	0	1	7.16535e+06	3.29035e+06	5597330	2.18891e+06	5198473	17412444	1800.98	1952.52	1406.54	2428.97	26.245	5645.3
LRR sd	10	Medium-stringency QC	All	All	5079	1.19816	1.12246	1	2	0	7	235624	534041	129144	151654	20213	17412444	88.8407	188.164	54.098	50.301	3.055	5645.3
LRR sd	10	Medium-stringency QC	Small	All	1866	0.440198	0.685347	0	1	0	4	65715.9	21503.2	66998.5	34347.5	20213	99857	46.1249	19.6202	43.749	23.8782	3.991	162.345
LRR sd	10	Medium-stringency QC	Medium	All	2810	0.662892	0.814462	0	1	0	5	205063	102866	162162	124861	100155	499751	76.4999	52.1057	60.9865	59.28	3.055	687.285
LRR sd	10	Medium-stringency QC	Large	All	249	0.0587403	0.241111	0	0	0	2	671274	146335	622918	265294	500739	996986	214.775	119.943	197.043	191.327	16.501	547.557
LRR sd	10	Medium-stringency QC	Very Large	All	141	0.0332626	0.18453	0	0	0	2	1.60307e+06	792617	1301802	413412	1002432	4853798	448.146	354.397	334.76	344.059	41.212	2156.82
LRR sd	10	Medium-stringency QC	Ultra Large	All	13	0.00306676	0.0552999	0	0	0	1	8.05378e+06	3.67851e+06	6827508	2027171	5425714	17412444	2578.5	1908.97	2274.34	2017.65	26.245	5645.3
LRR sd	10	Low-stringency QC	All	Deletions	11480	2.70819	1.95478	2	3	0	46	65966.9	278108	26531	55726	31	17412444	33.7633	116.76	18.768	16.0617	0	5645.3
LRR sd	10	Low-stringency QC	Small	Deletions	9801	2.3121	1.83035	2	2	0	45	29107.9	25377.4	22820	32567	31	99668	23.0217	22.3646	16.875	11.049	0	312.069
LRR sd	10	Low-stringency QC	Medium	Deletions	1581	0.372965	0.598358	0	1	0	3	185499	90803.7	154751	94539	100031	491355	59.4351	44.5369	43.038	46.723	1.109	307.211
LRR sd	10	Low-stringency QC	Large	Deletions	41	0.00967209	0.0978816	0	0	0	1	642595	142101	599477	184036	503322	950733	214.7	95.7586	197.827	141.698	38.503	428.012
LRR sd	10	Low-stringency QC	Very Large	Deletions	48	0.0113234	0.10582	0	0	0	1	1.68759e+06	771148	1405237	442606	1005726	4853798	593.752	348.901	539.168	480.004	79.68	1462.8
LRR sd	10	Low-stringency QC	Ultra Large	Deletions	9	0.00212314	0.0460341	0	0	0	1	7.93205e+06	3.65881e+06	6827508	1156746	5425714	17412444	3410.85	1626.25	2582.65	2799.38	1406.54	5645.3
LRR sd	10	Medium-stringency QC	All	Deletions	1971	0.464968	0.684306	0	1	0	5	218830	641223	107315	116983	20213	17412444	94.3991	268.821	55.635	41.1835	10.987	5645.3
LRR sd	10	Medium-stringency QC	Small	Deletions	890	0.209955	0.464182	0	0	0	3	65915.4	19446.8	64642	33023.2	20213	99630	50.4143	20.0652	47.523	24.5797	10.987	134.071
LRR sd	10	Medium-stringency QC	Medium	Deletions	989	0.23331	0.480938	0	0	0	3	201657	100352	161114	123451	100155	491355	76.124	45.9669	64.968	51.492	11.43	307.211
LRR sd	10	Medium-stringency QC	Large	Deletions	37	0.00872847	0.0930286	0	0	0	1	636174	143194	592520	153719	503322	950733	222.441	93.9618	197.827	138.054	93.802	428.012
LRR sd	10	Medium-stringency QC	Very Large	Deletions	46	0.0108516	0.103617	0	0	0	1	1.70182e+06	784889	1407784	617631	1005726	4853798	586.461	354.486	502.36	477.875	79.68	1462.8
LRR sd	10	Medium-stringency QC	Ultra Large	Deletions	9	0.00212314	0.0460341	0	0	0	1	7.93205e+06	3.65881e+06	6827508	1156746	5425714	17412444	3410.85	1626.25	2582.65	2799.38	1406.54	5645.3
LRR sd	10	Low-stringency QC	All	Duplications	10548	2.48832	1.81904	2	2	0	26	114340	312722	43467.5	99759	198	14572792	38.6974	68.9828	19.664	25.2272	0	2156.82
LRR sd	10	Low-stringency QC	Small	Duplications	7453	1.7582	1.59171	1	1	0	24	33539.3	25814.1	25425	34690	198	99901	20.3181	15.9461	15.941	13.058	0	288.628
LRR sd	10	Low-stringency QC	Medium	Duplications	2724	0.642604	0.79039	0	1	0	4	195498	95802.7	162162	109007	100256	499751	60.5104	53.2165	42.9035	56.371	0.596	687.285
LRR sd	10	Low-stringency QC	Large	Duplications	242	0.0570889	0.239052	0	0	0	2	681120	146506	631410	270258	500739	996986	201.1	125.25	183.649	202.396	3.275	547.557
LRR sd	10	Low-stringency QC	Very Large	Duplications	119	0.0280727	0.166622	0	0	0	2	1.63003e+06	903125	1267144	350263	1002432	4641996	333.881	320.321	271.266	274.747	28.397	2156.82
LRR sd	10	Low-stringency QC	Ultra Large	Duplications	10	0.00235905	0.0485184	0	0	0	1	6.47531e+06	2.93879e+06	5267958	345447	5198473	14572792	352.106	591.335	118.117	72.3517	26.245	1936.92
LRR sd	10	Medium-stringency QC	All	Duplications	3108	0.733192	0.854055	1	1	0	5	246274	452911	136404	162878	20557	14572792	85.3158	109.61	53.072	61.0667	3.055	2156.82
LRR sd	10	Medium-stringency QC	Small	Duplications	976	0.230243	0.485097	0	0	0	3	65534	23228.8	69331	37851.2	20557	99857	42.2135	18.3612	39.9625	23.5807	3.991	162.345
LRR sd	10	Medium-stringency QC	Medium	Duplications	1821	0.429582	0.656533	0	1	0	3	206913	104186	162162	125283	100357	499751	76.7041	55.1653	57.639	64.291	3.055	687.285
LRR sd	10	Medium-stringency QC	Large	Duplications	212	0.0500118	0.221218	0	0	0	2	677400	146345	624944	263289	500739	996986	213.437	124.059	196.492	195.926	16.501	547.557
LRR sd	10	Medium-stringency QC	Very Large	Duplications	95	0.0224109	0.149619	0	0	0	2	1.55525e+06	796039	1291025	334598	1002432	4641996	381.173	336.168	298.561	246.732	41.212	2156.82
LRR sd	10	Medium-stringency QC	Ultra Large	Duplications	4	0.000943619	0.0307075	0	0	0	1	8327681	4.27584e+06	6.61005e+06	3782815	5517837	14572792	705.716	877.091	429.847	925.297	26.245	1936.92
LRR sd	100	Low-stringency QC	All	All	27037	6.37816	2.91781	6	3	0	76	81121.2	312759	28766	67852	31	23572277	36.2538	104.485	18.499	18.42	0	7038.09
LRR sd	100	Low-stringency QC	Small	All	21698	5.11866	2.67066	5	3	0	70	28713.1	24759.7	21257	31418.2	31	99901	22.325	23.1609	16.516	11.4225	0	436.317
LRR sd	100	Low-stringency QC	Medium	All	4867	1.14815	1.06877	1	2	0	7	191390	91495.5	162162	101341	100105	499751	64.3595	58.1648	44.162	58.4985	0	836.613
LRR sd	100	Low-stringency QC	Large	All	285	0.0672328	0.260612	0	0	0	2	674679	144500	634622	265294	500376	996986	228.983	139.93	205.234	220.617	14.918	635.34
LRR sd	100	Low-stringency QC	Very Large	All	166	0.0391602	0.197614	0	0	0	2	1.66883e+06	876976	1315096	442682	1001924	4853798	465.171	424.172	340.998	415.56	35.143	2669.47
LRR sd	100	Low-stringency QC	Ultra Large	All	21	0.004954	0.0702184	0	0	0	1	8.06928e+06	4.89937e+06	5585166	2356543	5117677	23572277	1908.03	2335.11	377.997	2804.91	19.279	7038.09
LRR sd	100	Medium-stringency QC	All	All	6140	1.44845	1.24286	1	1	0	9	219906	584811	118423	131284	20213	23572277	91.2123	205.054	54.881	52.5793	6.53	7038.09
LRR sd	100	Medium-stringency QC	Small	All	2429	0.573013	0.769455	0	1	0	5	63850.7	22201.5	64374	36017	20213	99857	48.5551	22.713	44.826	27.286	9.634	194.66
LRR sd	100	Medium-stringency QC	Medium	All	3299	0.77825	0.891673	1	1	0	6	201377	99940.2	162162	120898	100155	499751	81.3951	60.6759	64.543	64.699	6.53	836.613
LRR sd	100	Medium-stringency QC	Large	All	256	0.0603916	0.244109	0	0	0	2	670265	144334	623020	265294	500495	996986	242.894	138.354	218.891	218.381	14.918	635.34
LRR sd	100	Medium-stringency QC	Very Large	All	142	0.0334985	0.183847	0	0	0	2	1.59348e+06	757913	1317853	425980	1001924	4853798	508.7	430.4	363.961	396.853	53.469	2669.47
LRR sd	100	Medium-stringency QC	Ultra Large	All	14	0.00330267	0.0573806	0	0	0	1	9.49451e+06	5.51043e+06	7.06272e+06	5.53096e+06	5241670	23572277	2797.48	2415.03	2559.77	3013.78	19.279	7038.09
LRR sd	100	Low-stringency QC	All	Deletions	14812	3.49422	2.30054	3	3	0	70	57841.8	246921	24155.5	45240.2	31	17412444	33.6366	123.839	17.982	15.1052	0.242	7038.09
LRR sd	100	Low-stringency QC	Small	Deletions	12871	3.03633	2.17424	3	2	0	68	26066.5	23921	18292	28507.5	31	99834	23.4948	26.0372	16.807	10.9135	0.242	436.317
LRR sd	100	Low-stringency QC	Medium	Deletions	1841	0.434301	0.649437	0	1	0	4	185232	88027.7	154380	94873	100155	491355	62.6958	53.0317	44.509	55.09	1.062	353.832
LRR sd	100	Low-stringency QC	Large	Deletions	44	0.0103798	0.101363	0	0	0	1	642735	145295	597719	211526	500495	950733	237.772	112.142	212.123	186.869	40.215	456.947
LRR sd	100	Low-stringency QC	Very Large	Deletions	47	0.0110875	0.104724	0	0	0	1	1.71225e+06	774532	1419499	660892	1005726	4853798	712.434	419.004	623.456	590.704	179.336	1827.39
LRR sd	100	Low-stringency QC	Ultra Large	Deletions	9	0.00212314	0.0460341	0	0	0	1	7.94228e+06	3.65476e+06	6834477	1078847	5425714	17412444	4050.39	2032.56	3005.18	3686.21	1591.37	7038.09
LRR sd	100	Medium-stringency QC	All	Deletions	2418	0.570418	0.746666	0	1	0	5	195931	582967	98457	102074	20213	17412444	98.1631	291.995	57.3735	45.242	10.817	7038.09
LRR sd	100	Medium-stringency QC	Small	Deletions	1220	0.287804	0.530984	0	1	0	3	64046.5	20413.4	64374	33611	20213	99722	53.2278	23.6932	49.0175	26.9207	10.817	164.761
LRR sd	100	Medium-stringency QC	Medium	Deletions	1103	0.260203	0.511776	0	0	0	3	199546	99081.8	161114	125534	100155	491355	85.4632	54.5177	72.591	57.4995	13.954	353.832
LRR sd	100	Medium-stringency QC	Large	Deletions	41	0.00967209	0.0978816	0	0	0	1	641215	147734	592520	200690	500495	950733	244.814	110.647	215.554	182.005	40.215	456.947
LRR sd	100	Medium-stringency QC	Very Large	Deletions	45	0.0106157	0.102496	0	0	0	1	1.72789e+06	788167	1425420	697483	1005726	4853798	703.637	425.743	607.903	575.285	179.336	1827.39
LRR sd	100	Medium-stringency QC	Ultra Large	Deletions	9	0.00212314	0.0460341	0	0	0	1	7.94228e+06	3.65476e+06	6834477	1078847	5425714	17412444	4050.39	2032.56	3005.18	3686.21	1591.37	7038.09
LRR sd	100	Low-stringency QC	All	Duplications	12225	2.88393	1.94296	3	2	0	29	109327	375526	40609	93108	80	23572277	39.4248	74.4691	19.172	24.326	0	2669.47
LRR sd	100	Low-stringency QC	Small	Duplications	8827	2.08233	1.72675	2	2	0	28	32572.1	25446.9	24289	32035.5	80	99901	20.6193	18.0345	16.02	12.517	0	388.829
LRR sd	100	Low-stringency QC	Medium	Duplications	3026	0.713848	0.849437	1	1	0	6	195136	93358.2	162162	101303	100105	499751	65.3716	61.0634	44.157	61.424	0	836.613
LRR sd	100	Low-stringency QC	Large	Duplications	241	0.056853	0.239601	0	0	0	2	680511	143891	648199	261896	500376	996986	227.379	144.569	203.425	218.424	14.918	635.34
LRR sd	100	Low-stringency QC	Very Large	Duplications	119	0.0280727	0.1652	0	0	0	1	1.65168e+06	916795	1267144	358965	1001924	4641996	367.512	386.232	276.988	290.245	35.143	2669.47
LRR sd	100	Low-stringency QC	Ultra Large	Duplications	12	0.00283086	0.0531367	0	0	0	1	8.16452e+06	5.82288e+06	5267958	2.08654e+06	5117677	23572277	301.268	581.265	129.681	64.069	19.279	2124.89
LRR sd	100	Medium-stringency QC	All	Duplications	3722	0.878037	0.953861	1	1	0	6	235481	585559	136404	148332	20509	23572277	86.6968	118.054	52.4895	59.3278	6.53	2669.47
LRR sd	100	Medium-stringency QC	Small	Duplications	1209	0.285209	0.535256	0	0	0	4	63653.2	23877.3	65729	41653	20509	99857	43.84	20.6424	40.26	24.962	9.634	194.66
LRR sd	100	Medium-stringency QC	Medium	Duplications	2196	0.518047	0.731605	0	1	0	5	202297	100378	162162	119371	100301	499751	79.3518	63.4578	60.032	67.3923	6.53	836.613
LRR sd	100	Medium-stringency QC	Large	Duplications	215	0.0507195	0.222653	0	0	0	2	675805	143357	628197	259656	500739	996986	242.528	143.247	224.883	225.505	14.918	635.34
LRR sd	100	Medium-stringency QC	Very Large	Duplications	97	0.0228828	0.149547	0	0	0	1	1.53112e+06	739310	1260784	335306	1001924	4641996	418.265	403.639	311.584	275.177	53.469	2669.47
LRR sd	100	Medium-stringency QC	Ultra Large	Duplications	5	0.00117952	0.034328	0	0	0	1	1.22885e+07	7.53604e+06	12470759	8987626	5241670	23572277	542.238	896.068	147.337	336.31	19.279	2124.89
LRR sd	1000	Low-stringency QC	All	All	43394	10.2368	4.47921	10	4	0	187	71384.3	239374	24491	62364	31	17449101	38.7567	120.076	20.011	19.0625	0	9910.11
LRR sd	1000	Low-stringency QC	Small	All	35570	8.39113	4.0923	8	4	0	172	25998	24360.5	17341	30118	31	99923	24.2068	26.6451	18.0555	12.6545	0	636.02
LRR sd	1000	Low-stringency QC	Medium	All	7180	1.6938	1.29184	2	1	0	14	190584	84181.5	167069	81570	100057	498562	75.4774	73.0239	53.7105	69.5773	0	1184.47
LRR sd	1000	Low-stringency QC	Large	All	403	0.0950696	0.309777	0	0	0	3	650781	135618	584210	160128	500739	990499	253.838	205.953	217.018	323.303	5.445	906.452
LRR sd	1000	Low-stringency QC	Very Large	All	219	0.0516631	0.229741	0	0	0	2	1.77179e+06	971910	1326797	800006	1004397	4880983	529.638	577.795	340.051	573.748	13.092	3398.25
LRR sd	1000	Low-stringency QC	Ultra Large	All	22	0.0051899	0.075074	0	0	0	2	7.01003e+06	3.07165e+06	5851643	1.70402e+06	5117677	17449101	2752.55	3248.69	1136.67	4091.51	27.135	9910.11
LRR sd	1000	Medium-stringency QC	All	All	10321	2.43477	1.67257	2	2	0	11	179248	390909	116589	123828	20028	17449101	93.3369	231.652	55.888	54.534	0	9910.11
LRR sd	1000	Medium-stringency QC	Small	All	4467	1.05379	1.077	1	2	0	7	56727	23036.2	55669	39316	20028	99923	52.3613	28.7248	46.573	30.762	0	224.969
LRR sd	1000	Medium-stringency QC	Medium	All	5376	1.26822	1.14684	1	2	0	7	191670	83968.3	167069	87554	100057	498168	87.9254	75.1786	66.779	70.5085	0	1184.47
LRR sd	1000	Medium-stringency QC	Large	All	297	0.0700637	0.264366	0	0	0	3	663896	145326	614304	222439	500739	990499	311.617	195.715	295.79	291.612	5.614	906.452
LRR sd	1000	Medium-stringency QC	Very Large	All	167	0.0393961	0.200531	0	0	0	2	1.55173e+06	722384	1300508	418066	1004397	4858562	629.66	608.532	421.717	555.052	20.084	3398.25
LRR sd	1000	Medium-stringency QC	Ultra Large	All	14	0.00330267	0.0613552	0	0	0	2	7.84922e+06	3.59516e+06	6701606	1704984	5425714	17449101	4217.28	3269.73	4046.61	3729.3	27.989	9910.11
LRR sd	1000	Low-stringency QC	All	Deletions	25587	6.03609	3.81922	6	4	0	175	51013.1	195327	17856	39604	31	17449101	35.6891	137.904	19.958	15.6195	0.064	9910.11
LRR sd	1000	Low-stringency QC	Small	Deletions	22365	5.27601	3.6427	5	4	0	169	23614.2	23931.5	14981	27215	31	99840	25.4272	29.2092	18.984	12.062	0.064	590.56
LRR sd	1000	Low-stringency QC	Medium	Deletions	3066	0.723284	0.824703	1	1	0	6	180709	75511.2	164022	61320	100057	491818	72.0723	67.9941	55.076	71.4237	7.128	538.663
LRR sd	1000	Low-stringency QC	Large	Deletions	87	0.0205237	0.143454	0	0	0	2	622290	131016	572216	112082	501202	990499	217.925	202.25	213.707	323.438	15.058	739.18
LRR sd	1000	Low-stringency QC	Very Large	Deletions	60	0.0141543	0.118141	0	0	0	1	1.62272e+06	713368	1.40851e+06	418194	1014495	4858562	852.615	692.716	732.037	1023.57	20.084	2703.53
LRR sd	1000	Low-stringency QC	Ultra Large	Deletions	9	0.00212314	0.0460341	0	0	0	1	7.9537e+06	3.66312e+06	6834477	1036897	5425714	17449101	5934.04	2716.69	4412.56	4634.78	2702.61	9910.11
LRR sd	1000	Medium-stringency QC	All	Deletions	4503	1.06228	1.04405	1	2	0	7	157878	437646	94527	114028	20061	17449101	98.8003	314.591	60.89	46.9275	7.986	9910.11
LRR sd	1000	Medium-stringency QC	Small	Deletions	2335	0.550837	0.762314	0	1	0	5	56017.1	22531.1	54459	38207.5	20061	99840	59.0951	30.0666	51.118	28.899	11.853	224.969
LRR sd	1000	Medium-stringency QC	Medium	Deletions	2042	0.481717	0.684614	0	1	0	4	185185	81597.9	164278	77510.8	100057	491818	91.6759	69.4371	73.7365	65.8055	7.986	538.663
LRR sd	1000	Medium-stringency QC	Large	Deletions	61	0.0143902	0.121072	0	0	0	2	635986	149217	558639	195894	501202	990499	289.531	196.321	278.119	258.722	18.209	739.18
LRR sd	1000	Medium-stringency QC	Very Large	Deletions	56	0.0132107	0.114189	0	0	0	1	1.63569e+06	736825	1407784	439190	1014495	4858562	868.59	695.509	732.037	1016.1	20.084	2703.53
LRR sd	1000	Medium-stringency QC	Ultra Large	Deletions	9	0.00212314	0.0460341	0	0	0	1	7.9537e+06	3.66312e+06	6834477	1036897	5425714	17449101	5934.04	2716.69	4412.56	4634.78	2702.61	9910.11
LRR sd	1000	Low-stringency QC	All	Duplications	17807	4.20075	2.3372	4	2	0	27	100656	288726	37092	89262	45	14572802	43.1646	88.1871	20.132	26.7405	0	3398.25
LRR sd	1000	Low-stringency QC	Small	Duplications	13205	3.11512	2.03055	3	2	0	26	30035.4	24548.8	22553	29556	45	99923	22.1398	21.4626	16.366	13.898	0	636.02
LRR sd	1000	Low-stringency QC	Medium	Duplications	4114	0.970512	0.984461	1	1	0	8	197943	89404.6	173464	100190	100060	498562	78.0152	76.4674	53.006	68.3405	0	1184.47
LRR sd	1000	Low-stringency QC	Large	Duplications	316	0.0745459	0.274117	0	0	0	2	658625	136014	611186	165082	500739	981819	263.725	206.179	227.95	324.51	5.445	906.452
LRR sd	1000	Low-stringency QC	Very Large	Duplications	159	0.0375088	0.196138	0	0	0	2	1.82804e+06	1.0496e+06	1295724	1013019	1004397	4880983	407.759	476.316	262.923	371.389	13.092	3398.25
LRR sd	1000	Low-stringency QC	Ultra Large	Duplications	13	0.00306676	0.0594138	0	0	0	2	6.35671e+06	2.5368e+06	5404488	526029	5117677	14572802	549.984	837.964	240.652	136.522	27.135	3053.51
LRR sd	1000	Medium-stringency QC	All	Duplications	5818	1.37249	1.20902	1	2	0	8	195788	349626	130322	141483	20028	14572802	89.1083	136.265	51.7355	59.0655	0	3398.25
LRR sd	1000	Medium-stringency QC	Small	Duplications	2132	0.502949	0.713867	0	1	0	4	57504.6	23557.8	56171	39891.5	20028	99923	44.9863	25.1993	39.5315	29.7582	0	210.556
LRR sd	1000	Medium-stringency QC	Medium	Duplications	3334	0.786506	0.890115	1	1	0	6	195641	85156.1	171214	93125	100060	498168	85.6282	78.4096	60.6655	70.1685	0	1184.47
LRR sd	1000	Medium-stringency QC	Large	Duplications	236	0.0556735	0.233397	0	0	0	2	671110	143745	630410	240691	500739	981819	317.326	195.569	299.193	305.631	5.614	906.452
LRR sd	1000	Medium-stringency QC	Very Large	Duplications	111	0.0261854	0.162633	0	0	0	2	1.50937e+06	714597	1235403	357885	1004397	4527199	509.118	522.725	374.371	430.283	25.356	3398.25
LRR sd	1000	Medium-stringency QC	Ultra Large	Duplications	5	0.00117952	0.0406243	0	0	0	2	7.66113e+06	3.88601e+06	5876193	763315	5439178	14572802	1127.1	1190.57	1006.07	986.622	27.989	3053.51
LRR sd	10000	Low-stringency QC	All	All	57105	13.4713	5.66182	13	5	2	241	69266.6	287463	22883	51421	21	24271331	37.1433	114.647	19.208	18.845	0	10846.3
LRR sd	10000	Low-stringency QC	Small	All	47985	11.3199	5.16989	11	4	1	220	25186	23942.9	16279	29879	21	99970	23.2393	23.8365	17.448	12.213	0	697.139
LRR sd	10000	Low-stringency QC	Medium	All	8346	1.96886	1.42666	2	2	0	16	189748	81266.3	165540	94697	100004	499733	82.2415	77.9109	61.828	69.1232	0	1209.29
LRR sd	10000	Low-stringency QC	Large	All	417	0.0983723	0.314799	0	0	0	3	679873	149824	627164	268876	500025	998929	288.651	217.355	255.523	328.572	4.976	958.305
LRR sd	10000	Low-stringency QC	Very Large	All	330	0.0778485	0.308106	0	0	0	4	1.95726e+06	1.02455e+06	1444488	1.36893e+06	1001913	4860126	410.005	573.068	129.94	526.862	0.377	3603.93
LRR sd	10000	Low-stringency QC	Ultra Large	All	27	0.00636943	0.0824759	0	0	0	2	8.66208e+06	5.34118e+06	6597094	2.35612e+06	5237182	24271331	2365.7	3397.12	263.928	4621.08	2.026	10846.3
LRR sd	10000	Medium-stringency QC	All	All	13907	3.28073	1.98947	3	3	0	12	173164	459146	109553	120986	20120	24271331	86.1025	215.373	52.005	53.6355	0	10846.3
LRR sd	10000	Medium-stringency QC	Small	All	6401	1.51003	1.32099	1	2	0	7	56498.9	22758.3	56149	38457	20120	99970	47.1289	27.712	42.095	31.07	0	242.321
LRR sd	10000	Medium-stringency QC	Medium	All	6917	1.63175	1.32285	1	1	0	7	189841	81078	166167	92613	100057	499733	87.8714	75.488	67.551	67.595	1.911	1209.29
LRR sd	10000	Medium-stringency QC	Large	All	360	0.0849257	0.290411	0	0	0	3	679961	152842	625646	272943	500025	998929	306.556	220.094	275.955	343.031	20.286	958.305
LRR sd	10000	Medium-stringency QC	Very Large	All	215	0.0507195	0.229951	0	0	0	3	1.56176e+06	686584	1319189	583682	1001913	4860126	558.143	643.055	336.026	708.76	17.034	3603.93
LRR sd	10000	Medium-stringency QC	Ultra Large	All	14	0.00330267	0.0573806	0	0	0	1	1.0918e+07	6.5702e+06	7472206	7.40947e+06	5426985	24271331	4113.42	3849.19	4085.64	5591.18	32.785	10846.3
LRR sd	10000	Low-stringency QC	All	Deletions	34551	8.15074	4.90126	8	4	0	223	46367	181552	16279	36068	42	17447624	34.0817	130.826	19.135	15.5955	0	10846.3
LRR sd	10000	Low-stringency QC	Small	Deletions	31016	7.31682	4.67428	7	4	0	213	23022.3	23610.2	13425	27292.5	42	99970	24.5036	25.225	18.164	12.2852	0	649.321
LRR sd	10000	Low-stringency QC	Medium	Deletions	3356	0.791696	0.876933	1	1	0	8	180992	73733.5	165244	61494	100057	496221	81.7404	81.0518	60.0855	77.3742	6.421	665.383
LRR sd	10000	Low-stringency QC	Large	Deletions	79	0.0186365	0.136987	0	0	0	2	663579	150985	592520	215892	508616	984420	302.564	218.951	298.637	343.136	20.286	811.643
LRR sd	10000	Low-stringency QC	Very Large	Deletions	90	0.0212314	0.144172	0	0	0	1	1.67465e+06	760353	1413208	708841	1005726	4860126	670.846	761.45	384.182	1144.62	20.771	3179.87
LRR sd	10000	Low-stringency QC	Ultra Large	Deletions	10	0.00235905	0.0485184	0	0	0	1	7.74181e+06	3.51832e+06	6798234	1.52782e+06	5426985	17447624	5895.23	3300.46	4904.52	3737.26	44.883	10846.3
LRR sd	10000	Medium-stringency QC	All	Deletions	6305	1.48738	1.25049	1	1	0	7	144082	371319	90396	111708	20120	17447624	87.6382	287.943	52.388	49.558	9.917	10846.3
LRR sd	10000	Medium-stringency QC	Small	Deletions	3392	0.800189	0.932067	1	1	0	6	55296.5	22618.1	54855	40051	20120	99970	53.3684	28.6235	48.2725	29.095	9.917	242.321
LRR sd	10000	Medium-stringency QC	Medium	Deletions	2767	0.652748	0.797123	0	1	0	4	180885	74231.9	165336	60534	100057	496221	85.9685	73.0483	67.273	80.2435	10.066	574.812
LRR sd	10000	Medium-stringency QC	Large	Deletions	67	0.0158056	0.126615	0	0	0	2	660892	158177	580237	208158	508616	984420	331.424	219.084	329.454	317.76	20.286	811.643
LRR sd	10000	Medium-stringency QC	Very Large	Deletions	71	0.0167492	0.128346	0	0	0	1	1.54996e+06	704628	1348333	538726	1005726	4860126	805.08	780.362	696.244	1326.68	25.778	3179.87
LRR sd	10000	Medium-stringency QC	Ultra Large	Deletions	8	0.00188724	0.0434065	0	0	0	1	8254620	3.79549e+06	7.06486e+06	1024044	5426985	17447624	6786.55	2823.78	5610.5	4539.02	3410.22	10846.3
LRR sd	10000	Low-stringency QC	All	Duplications	22554	5.32059	2.77976	5	4	0	31	104347	395856	33754	84941	21	24271331	41.8335	83.81	19.393	26.7662	0	3603.93
LRR sd	10000	Low-stringency QC	Small	Duplications	16969	4.00307	2.4395	4	3	0	28	29140.9	24042.1	21885	31804	21	99970	20.9284	20.867	16.014	12.78	0	697.139
LRR sd	10000	Low-stringency QC	Medium	Duplications	4990	1.17716	1.10705	1	2	0	11	195637	85466.2	167100	96133	100004	499733	82.5785	75.7316	62.265	62.675	0	1209.29
LRR sd	10000	Low-stringency QC	Large	Duplications	338	0.0797358	0.281173	0	0	0	2	683681	149520	630131	263358	500025	998929	285.399	217.177	235.813	326.563	4.976	958.305
LRR sd	10000	Low-stringency QC	Very Large	Duplications	240	0.0566171	0.267128	0	0	0	4	2.06325e+06	1.09011e+06	1499123	2.03804e+06	1001913	4732816	312.19	448.258	110.857	388.084	0.377	3603.93
LRR sd	10000	Low-stringency QC	Ultra Large	Duplications	17	0.00401038	0.0668368	0	0	0	2	9.20341e+06	6.20924e+06	6295425	5975722	5237182	24271331	289.503	509.77	199.155	213.201	2.026	2189.56
LRR sd	10000	Medium-stringency QC	All	Duplications	7602	1.79335	1.40626	2	2	0	10	197285	519665	125457	142879	20121	24271331	84.8288	126.866	51.577	56.4545	0	3603.93
LRR sd	10000	Medium-stringency QC	Small	Duplications	3009	0.709837	0.858445	1	1	0	7	57854.4	22843.4	56171	38613	20121	99970	40.0953	24.838	33.95	27.975	0	197.122
LRR sd	10000	Medium-stringency QC	Medium	Duplications	4150	0.979004	1.01186	1	2	0	6	195813	84822.8	167100	93295	100176	499733	89.1401	77.0544	67.5985	60.992	1.911	1209.29
LRR sd	10000	Medium-stringency QC	Large	Duplications	293	0.0691201	0.258297	0	0	0	2	684321	151535	630131	261190	500025	998929	300.87	220.302	255.523	350.388	20.774	958.305
LRR sd	10000	Medium-stringency QC	Very Large	Duplications	144	0.0339703	0.187573	0	0	0	3	1.56758e+06	679929	1313383	711449	1001913	4659951	436.39	524.915	265.187	552.679	17.034	3603.93
LRR sd	10000	Medium-stringency QC	Ultra Large	Duplications	6	0.00141543	0.0376	0	0	0	1	14469062	8.0985e+06	13522155	1.34841e+07	5629488	24271331	549.239	825.826	231.541	397.609	32.785	2189.56
LRR sd	100000	Low-stringency QC	All	All	72186	17.029	5.97789	17	6	4	226	60811.8	268340	18456	38634.2	40	24274336	33.6054	101.672	17.9235	16.509	0	10588.6
LRR sd	100000	Low-stringency QC	Small	All	63012	14.8648	5.55528	14	5	3	204	22736.1	22944.4	13803	26236	40	99998	22.5336	24.0808	16.6385	11.712	0	802.981
LRR sd	100000	Low-stringency QC	Medium	All	8321	1.96296	1.39905	2	2	0	16	192277	82799.8	170903	94682	100043	499796	81.4387	78.9872	60.643	67.125	0	1082.83
LRR sd	100000	Low-stringency QC	Large	All	422	0.0995518	0.324401	0	0	0	3	674530	145287	639314	253181	500067	994078	286.091	202.12	260.678	315.193	13.54	844.055
LRR sd	100000	Low-stringency QC	Very Large	All	398	0.0938901	0.328966	0	0	0	5	2.00142e+06	939158	1643886	1.10737e+06	1000276	4882552	356.348	540.553	76.703	440.562	2.636	3480.63
LRR sd	100000	Low-stringency QC	Ultra Large	All	33	0.00778485	0.0905428	0	0	0	2	8.36253e+06	4.26187e+06	6828937	5797172	5069092	24274336	1992.26	3076.25	233.249	3307.51	0.914	10588.6
LRR sd	100000	Medium-stringency QC	All	All	15080	3.55744	2.13135	3	3	0	12	172664	425245	99130	126841	20044	24274336	81.6197	191.838	49.446	50.8805	0	10588.6
LRR sd	100000	Medium-stringency QC	Small	All	7639	1.80208	1.45929	2	2	0	8	55046.6	23774.5	51298	41727	20044	99998	46.293	28.0919	39.98	31.0785	0	233.488
LRR sd	100000	Medium-stringency QC	Medium	All	6792	1.60226	1.31401	1	1	0	8	194164	82487.1	171616	92288	100129	499796	87.2125	75.1451	66.393	65.0835	0	1082.83
LRR sd	100000	Medium-stringency QC	Large	All	351	0.0828025	0.28899	0	0	0	3	665606	144101	622918	235698	500067	994078	313.356	199.576	284.973	293.707	18.117	844.055
LRR sd	100000	Medium-stringency QC	Very Large	All	284	0.0669969	0.264715	0	0	0	3	1.75238e+06	702948	1608883	758679	1000276	4860619	438.927	598.867	159.405	575.057	14.868	3480.63
LRR sd	100000	Medium-stringency QC	Ultra Large	All	14	0.00330267	0.0613552	0	0	0	2	9.51494e+06	5.57767e+06	7.06148e+06	4.4399e+06	5428049	24274336	3585.85	3490.16	3355.39	4393.48	23.515	10588.6
LRR sd	100000	Low-stringency QC	All	Deletions	45139	10.6485	5.30211	10	5	0	210	38787.5	177998	13102	29246	40	17436305	31.5684	112.237	18.398	14.216	0	10588.6
LRR sd	100000	Low-stringency QC	Small	Deletions	41955	9.89738	5.06611	9	5	0	198	20177.7	22247	11316	22579	40	99998	24.4468	25.6257	17.733	12.0375	0	802.981
LRR sd	100000	Low-stringency QC	Medium	Deletions	2971	0.700873	0.842297	1	1	0	9	182106	83532.3	155639	80773	100043	498287	87.0232	87.255	64.489	82.008	0.897	765.347
LRR sd	100000	Low-stringency QC	Large	Deletions	85	0.0200519	0.145156	0	0	0	2	666730	142643	619636	251942	500530	986070	274.376	216.52	276.918	334.326	19.256	790.432
LRR sd	100000	Low-stringency QC	Very Large	Deletions	118	0.0278368	0.171545	0	0	0	2	1.89599e+06	796904	1604627	990156	1004080	4860619	510.957	693.084	56.0955	890.864	19.969	3090.49
LRR sd	100000	Low-stringency QC	Ultra Large	Deletions	10	0.00235905	0.0485184	0	0	0	1	8.28402e+06	3.60097e+06	7.06425e+06	1.29688e+06	5428049	17436305	5713.78	3197.94	4793.44	3365.81	20.057	10588.6
LRR sd	100000	Medium-stringency QC	All	Deletions	6826	1.61029	1.32427	1	1	0	8	137613	380048	78352	95751	20047	17436305	83.0024	247.7	51.9035	46.5857	9.793	10588.6
LRR sd	100000	Medium-stringency QC	Small	Deletions	4371	1.03114	1.0542	1	2	0	7	55052.5	24740.8	51269	41942	20047	99998	52.4217	29.182	44.919	31.932	9.793	233.488
LRR sd	100000	Medium-stringency QC	Medium	Deletions	2290	0.540222	0.734907	0	1	0	4	184863	84660.9	158832	80912.5	100198	498287	93.8844	73.6735	72.9445	75.9345	9.834	546.125
LRR sd	100000	Medium-stringency QC	Large	Deletions	62	0.0146261	0.122014	0	0	0	2	645458	144285	558639	182580	501910	986070	347.052	201.571	323.685	263.511	29.246	790.432
LRR sd	100000	Medium-stringency QC	Very Large	Deletions	96	0.0226469	0.153476	0	0	0	2	1.8345e+06	758820	1604627	940809	1004080	4860619	593.468	725.828	148.037	934.562	21.098	3090.49
LRR sd	100000	Medium-stringency QC	Ultra Large	Deletions	7	0.00165133	0.0406078	0	0	0	1	8463367	4.04514e+06	7294028	1.13895e+06	5428049	17436305	6279.15	2817.64	4804.85	3202.09	3340.92	10588.6
LRR sd	100000	Low-stringency QC	All	Duplications	27047	6.38051	3.34176	6	4	0	40	97568.3	370330	28518	71692	99	24274336	37.0051	80.9163	16.836	22.9345	0	3480.63
LRR sd	100000	Low-stringency QC	Small	Duplications	21057	4.96745	3.05887	4	3	0	37	27833.6	23457.2	20676	29460	99	99839	18.7217	20.1266	14.454	11.663	0	778.566
LRR sd	100000	Low-stringency QC	Medium	Duplications	5350	1.26209	1.12982	1	2	0	7	197925	81854	178139	89175	100129	499796	78.3375	73.8245	58.4805	60.857	0	1082.83
LRR sd	100000	Low-stringency QC	Large	Duplications	337	0.0794999	0.28333	0	0	0	3	676497	146090	640246	252727	500067	994078	289.045	198.553	256.737	293.05	13.54	844.055
LRR sd	100000	Low-stringency QC	Very Large	Duplications	280	0.0660533	0.272849	0	0	0	4	2.04585e+06	990990	1643886	1197864	1000276	4882552	291.191	447.174	85.4175	372.953	2.636	3480.63
LRR sd	100000	Low-stringency QC	Ultra Large	Duplications	23	0.00542581	0.0766131	0	0	0	2	8.39666e+06	4.59467e+06	6298965	5892981	5069092	24274336	374.203	740.751	152.07	231.494	0.914	3369.85
LRR sd	100000	Medium-stringency QC	All	Duplications	8254	1.94716	1.49122	2	2	0	9	201652	457273	130807	154168	20044	24274336	80.4762	128.446	47.428	54.278	0	3480.63
LRR sd	100000	Medium-stringency QC	Small	Duplications	3268	0.770937	0.909623	1	1	0	5	55038.7	22420.8	51298	37669	20044	99839	38.0959	24.2575	31.576	26.1515	0	196.826
LRR sd	100000	Medium-stringency QC	Medium	Duplications	4502	1.06204	1.05675	1	2	0	6	198896	80959.6	180490	86975	100129	499796	83.8188	75.6653	62.8335	59.6812	0	1082.83
LRR sd	100000	Medium-stringency QC	Large	Duplications	289	0.0681765	0.257633	0	0	0	2	669929	143944	632400	228678	500067	994078	306.127	198.752	276.13	298.195	18.117	844.055
LRR sd	100000	Medium-stringency QC	Very Large	Duplications	188	0.0443501	0.213768	0	0	0	3	1.71044e+06	670863	1616703	757770	1000276	4760876	360.013	506.554	159.405	468.353	14.868	3480.63
LRR sd	100000	Medium-stringency QC	Ultra Large	Duplications	7	0.00165133	0.0460534	0	0	0	2	1.05665e+07	6.96149e+06	6298965	7.07793e+06	5698084	24274336	892.544	1236.07	299.997	1105.21	23.515	3369.85
LRR sd	1000000	Low-stringency QC	All	All	101453	23.9332	6.75196	23	7	5	227	52297.2	342206	13567	34904	45	43941422	31.2894	85.8484	18.6	15.194	0	10718.7
LRR sd	1000000	Low-stringency QC	Small	All	89725	21.1665	6.16546	21	7	4	209	19623.2	21576.3	10384	21436	45	99998	23.3921	22.5086	17.648	12.169	0	803.977
LRR sd	1000000	Low-stringency QC	Medium	All	10835	2.55603	1.67727	2	3	0	14	178094	80995.8	157900	90986	100060	499285	68.7357	72.5807	44.532	66.788	0	1062.22
LRR sd	1000000	Low-stringency QC	Large	All	478	0.112762	0.337977	0	0	0	3	659078	134609	600765	154952	500312	997497	265.926	207.273	220.835	292.368	4.341	977.479
LRR sd	1000000	Low-stringency QC	Very Large	All	358	0.0844539	0.309426	0	0	0	4	1.9099e+06	1.00517e+06	1387506	1097192	1004543	4999513	377.862	517.291	103.022	518.962	0	3429.67
LRR sd	1000000	Low-stringency QC	Ultra Large	All	57	0.0134466	0.117221	0	0	0	2	1.08172e+07	7.45759e+06	8011997	6414334	5093496	43941422	1200.22	2539.52	62.345	217.639	13.42	10718.7
LRR sd	1000000	Medium-stringency QC	All	All	18530	4.37131	2.37175	4	3	0	14	170369	727072	90856	123199	20021	43941422	77.1811	183.846	49.337	53.7445	0	10718.7
LRR sd	1000000	Medium-stringency QC	Small	All	9803	2.31257	1.63122	2	2	0	12	50898.5	21625.1	48978	33099	20021	99998	49.753	30.7577	42.37	41.162	0	243.655
LRR sd	1000000	Medium-stringency QC	Medium	All	8041	1.89691	1.43459	2	2	0	8	184955	81847.7	167635	84610	100060	499285	80.2175	71.5292	58.557	72.21	0	1062.22
LRR sd	1000000	Medium-stringency QC	Large	All	389	0.0917669	0.301523	0	0	0	3	658322	137344	595501	151847	500949	997497	298.918	203.642	250.677	293.351	9.053	977.479
LRR sd	1000000	Medium-stringency QC	Very Large	All	259	0.0610993	0.253887	0	0	0	3	1.6021e+06	678968	1387506	556496	1004543	4756278	461.414	566.466	264.897	670.209	12.31	3429.67
LRR sd	1000000	Medium-stringency QC	Ultra Large	All	38	0.00896438	0.0942662	0	0	0	1	1.31506e+07	8.12515e+06	11305251	5.81207e+06	5135088	43941422	1621.64	2947.85	48.9925	2388.05	20.054	10718.7
LRR sd	1000000	Low-stringency QC	All	Deletions	71529	16.874	6.11022	16	7	0	208	36307.3	347873	9529	22726	61	43941422	29.9467	89.8326	19.098	14.141	0	10718.7
LRR sd	1000000	Low-stringency QC	Small	Deletions	66467	15.6799	5.81017	15	7	0	200	16468.5	19506.5	8912	17329	61	99998	24.9217	23.2247	18.569	12.492	0	789.523
LRR sd	1000000	Low-stringency QC	Medium	Deletions	4828	1.13895	1.0721	1	2	0	8	167813	74621.3	144344	65103	100107	493243	71.4491	75.878	51.9025	70.1837	3.384	774.677
LRR sd	1000000	Low-stringency QC	Large	Deletions	99	0.0233546	0.152599	0	0	0	2	645107	130899	600924	167722	501510	987781	252.116	222.959	248.734	346.955	15.141	922.951
LRR sd	1000000	Low-stringency QC	Very Large	Deletions	101	0.0238264	0.160074	0	0	0	2	1.75018e+06	857022	1407050	902834	1008504	4698373	540.681	640.728	83.614	922.652	17.701	2264.61
LRR sd	1000000	Low-stringency QC	Ultra Large	Deletions	34	0.00802076	0.0892093	0	0	0	1	1.32817e+07	8.01648e+06	11305251	3474202	5426488	43941422	1795.87	3115.95	45.99	3064.33	20.054	10718.7
LRR sd	1000000	Medium-stringency QC	All	Deletions	9055	2.13612	1.54761	2	2	0	12	161923	947754	69112	97984	20021	43941422	82.8782	232.892	60.918	50.7165	3.456	10718.7
LRR sd	1000000	Medium-stringency QC	Small	Deletions	5583	1.31706	1.21146	1	2	0	10	48270.2	20895.8	46002	32001.5	20021	99998	59.5142	32.1658	55.945	42.506	3.456	228.872
LRR sd	1000000	Medium-stringency QC	Medium	Deletions	3290	0.776126	0.871464	1	1	0	4	177254	77043.4	165981	78550.8	100107	493243	87.4601	69.0663	71.35	69.6782	5.11	623.473
LRR sd	1000000	Medium-stringency QC	Large	Deletions	66	0.0155697	0.123818	0	0	0	1	638232	140844	587907	145072	501510	987781	341.458	215.296	305.707	248.541	17.929	922.951
LRR sd	1000000	Medium-stringency QC	Very Large	Deletions	84	0.019816	0.14273	0	0	0	2	1.64262e+06	756736	1406349	617341	1008504	4698373	613.403	657.42	431.463	965.636	18.855	2264.61
LRR sd	1000000	Medium-stringency QC	Ultra Large	Deletions	32	0.00754895	0.0865663	0	0	0	1	1.35455e+07	8.14783e+06	11305251	2.54451e+06	5426488	43941422	1762.14	3158.8	42.447	2916.46	20.054	10718.7
LRR sd	1000000	Low-stringency QC	All	Duplications	29924	7.05921	3.8261	6	4	0	32	90518.7	325099	30667	73636	45	26688215	34.499	75.3819	17.0365	19.1403	0	3429.67
LRR sd	1000000	Low-stringency QC	Small	Duplications	23258	5.48667	3.26987	5	4	0	27	28638.9	24471.4	20506	31878	45	99993	19.0206	19.6793	14.857	11.9627	0	803.977
LRR sd	1000000	Low-stringency QC	Medium	Duplications	6007	1.41708	1.29312	1	2	0	11	186357	84884.7	162162	85720	100060	499285	66.5548	69.7477	40.811	62.702	0	1062.22
LRR sd	1000000	Low-stringency QC	Large	Duplications	379	0.0894079	0.299092	0	0	0	2	662728	135493	599193	157975	500312	997497	269.533	203.133	214.895	287.297	4.341	977.479
LRR sd	1000000	Low-stringency QC	Very Large	Duplications	257	0.0606275	0.261326	0	0	0	4	1.97267e+06	1.05264e+06	1387506	1107706	1004543	4999513	313.875	445.229	107.946	454.601	0	3429.67
LRR sd	1000000	Low-stringency QC	Ultra Large	Duplications	23	0.00542581	0.0766131	0	0	0	2	7.17395e+06	4.68059e+06	5737655	1.0063e+06	5093496	26688215	319.695	702.461	139.22	196.38	13.42	3385.14
LRR sd	1000000	Medium-stringency QC	All	Duplications	9475	2.2352	1.62598	2	2	0	12	178440	418735	109185	141076	20101	26688215	71.7365	119.201	38.907	47.6815	0	3429.67
LRR sd	1000000	Medium-stringency QC	Small	Duplications	4220	0.995518	1.03967	1	2	0	8	54375.8	22080.5	51581	37196.8	20101	99993	36.8391	23.1548	30.898	24.588	0	243.655
LRR sd	1000000	Medium-stringency QC	Medium	Duplications	4751	1.12078	1.09852	1	2	0	7	190288	84613.8	169672	81974.5	100060	499285	75.202	72.772	48.032	68.5575	0	1062.22
LRR sd	1000000	Medium-stringency QC	Large	Duplications	323	0.0761972	0.273231	0	0	0	2	662427	136476	600765	154163	500949	997497	290.226	200.417	231.443	289.443	9.053	977.479
LRR sd	1000000	Medium-stringency QC	Very Large	Duplications	175	0.0412833	0.207103	0	0	0	3	1.58265e+06	639698	1387506	513860	1004543	4756278	388.459	503.112	252.14	531.372	12.31	3429.67
LRR sd	1000000	Medium-stringency QC	Ultra Large	Duplications	6	0.00141543	0.0376	0	0	0	1	1.10449e+07	8.40325e+06	7.06772e+06	7011171	5135088	26688215	872.329	1280.95	264.429	628.675	36.378	3385.14
LRR sd	50	Low-stringency QC	All	All	24962	5.88865	2.78621	6	3	0	69	82725.3	281611	29404	70033	31	17412444	35.7271	99.6116	18.288	18.4045	0	6323.64
LRR sd	50	Low-stringency QC	Small	All	19861	4.6853	2.53061	4	3	0	63	29031.6	24950.1	21319	31884	31	99901	21.7289	21.1791	16.304	10.811	0	365.824
LRR sd	50	Low-stringency QC	Medium	All	4624	1.09082	1.03502	1	2	0	6	189375	92280.8	155161	102224	100031	499751	62.4242	54.6619	43.6645	53.7985	0.919	781.159
LRR sd	50	Low-stringency QC	Large	All	288	0.0679406	0.262684	0	0	0	2	669543	143988	621618	259901	500739	998187	212.339	130.004	194.448	206.425	14.967	584.304
LRR sd	50	Low-stringency QC	Very Large	All	170	0.0401038	0.200978	0	0	0	2	1.66997e+06	901671	1295724	422038	1001893	4853798	431.133	380.156	315.569	381.423	32.81	2394.43
LRR sd	50	Low-stringency QC	Ultra Large	All	19	0.00448219	0.0668068	0	0	0	1	7.1577e+06	3.30047e+06	5576291	2.18978e+06	5198473	17412444	1956.07	2145.57	1475.15	2627.54	51.783	6323.64
LRR sd	50	Medium-stringency QC	All	All	5639	1.33027	1.18046	1	2	0	8	224412	510182	121182	133493	20213	17412444	90.5959	195.778	54.39	52.941	7.33	6323.64
LRR sd	50	Medium-stringency QC	Small	All	2151	0.507431	0.728558	0	1	0	5	64441	22112	64374	35633	20213	99857	47.4453	22.1802	43.81	25.6495	7.33	190.248
LRR sd	50	Medium-stringency QC	Medium	All	3072	0.724699	0.853569	1	1	0	5	201390	101119	162162	121914	100155	499751	79.8311	56.993	63.0045	62.5897	7.567	781.159
LRR sd	50	Medium-stringency QC	Large	All	258	0.0608634	0.245919	0	0	0	2	666126	144614	612060	254656	500739	998187	225.466	129.008	204.756	208.38	14.967	584.304
LRR sd	50	Medium-stringency QC	Very Large	All	145	0.0342062	0.1869	0	0	0	2	1.59836e+06	792670	1295724	427045	1001893	4853798	475.47	384.438	344.248	365.083	32.81	2394.43
LRR sd	50	Medium-stringency QC	Ultra Large	All	13	0.00306676	0.0552999	0	0	0	1	8.0426e+06	3.69499e+06	6834477	2191379	5241670	17412444	2804.7	2105.77	2423.44	2177.33	51.783	6323.64
LRR sd	50	Low-stringency QC	All	Deletions	13554	3.19745	2.18363	3	2	0	63	59660.7	256845	22820	49294.8	31	17412444	32.9247	117.959	17.661	14.3857	0.2	6323.64
LRR sd	50	Low-stringency QC	Small	Deletions	11718	2.76433	2.05651	3	3	0	61	26608.3	24305.7	19037	29399	31	99834	22.7997	23.7343	16.507	10.0207	0.2	365.824
LRR sd	50	Low-stringency QC	Medium	Deletions	1736	0.409531	0.630186	0	1	0	4	182917	88592.6	147512	90321.8	100031	498927	60.601	48.7667	43.254	50.0725	1.119	319.389
LRR sd	50	Low-stringency QC	Large	Deletions	44	0.0103798	0.101363	0	0	0	1	641310	143505	595998	199482	503322	950733	217.608	108.145	199.905	167.353	36.309	441.897
LRR sd	50	Low-stringency QC	Very Large	Deletions	47	0.0110875	0.104724	0	0	0	1	1.69548e+06	778377	1407784	528452	1005726	4853798	657.865	378.486	595.607	543.575	175.274	1603.93
LRR sd	50	Low-stringency QC	Ultra Large	Deletions	9	0.00212314	0.0460341	0	0	0	1	7.93283e+06	3.65855e+06	6834477	1156746	5425714	17412444	3710.76	1824.66	2755.39	3284.94	1475.15	6323.64
LRR sd	50	Medium-stringency QC	All	Deletions	2207	0.520642	0.719174	0	1	0	5	205629	607540	103777	107914	20213	17412444	96.33	278.577	56.643	45.2295	11.658	6323.64
LRR sd	50	Medium-stringency QC	Small	Deletions	1055	0.248879	0.496907	0	0	0	3	65295.9	19485.5	64374	32078	20213	99722	52.4293	23.2835	47.925	26.9365	11.658	141.914
LRR sd	50	Medium-stringency QC	Medium	Deletions	1058	0.249587	0.501046	0	0	0	3	199307	99955.1	159148	119595	100155	498927	80.8245	50.5015	68.739	56.883	13.55	319.389
LRR sd	50	Medium-stringency QC	Large	Deletions	40	0.00943619	0.096692	0	0	0	1	642687	146394	595998	198505	503322	950733	228.225	104.971	204.208	160.236	36.309	441.897
LRR sd	50	Medium-stringency QC	Very Large	Deletions	45	0.0106157	0.102496	0	0	0	1	1.71038e+06	792462	1419499	701072	1005726	4853798	649.982	384.677	572.438	518.719	175.274	1603.93
LRR sd	50	Medium-stringency QC	Ultra Large	Deletions	9	0.00212314	0.0460341	0	0	0	1	7.93283e+06	3.65855e+06	6834477	1156746	5425714	17412444	3710.76	1824.66	2755.39	3284.94	1475.15	6323.64
LRR sd	50	Low-stringency QC	All	Duplications	11408	2.6912	1.87724	2	3	0	29	110129	306222	40609	97081	198	14572792	39.0566	71.8345	19.1735	24.546	0	2394.43
LRR sd	50	Low-stringency QC	Small	Duplications	8143	1.92097	1.64173	2	2	0	26	32519	25449	23986	32486	198	99901	20.188	16.7162	15.841	12.4385	0	335
LRR sd	50	Low-stringency QC	Medium	Duplications	2888	0.681293	0.82069	0	1	0	5	193257	94230.8	162162	106126	100105	499751	63.5201	57.898	43.921	57.3062	0.919	781.159
LRR sd	50	Low-stringency QC	Large	Duplications	244	0.0575607	0.241883	0	0	0	2	674635	143778	623020	263398	500739	998187	211.389	133.738	192.667	212.912	14.967	584.304
LRR sd	50	Low-stringency QC	Very Large	Duplications	123	0.0290163	0.169272	0	0	0	2	1.66022e+06	947327	1267144	361056	1001893	4641996	344.496	344.687	270.006	261.811	32.81	2394.43
LRR sd	50	Low-stringency QC	Ultra Large	Duplications	10	0.00235905	0.0485184	0	0	0	1	6.46008e+06	2.95752e+06	5267958	273770	5198473	14572792	376.858	630.547	116.004	60.5147	51.783	2041.69
LRR sd	50	Medium-stringency QC	All	Duplications	3432	0.809625	0.902956	1	1	0	6	236490	435915	136404	158659	20557	14572792	86.9086	114.247	52.481	59.202	7.33	2394.43
LRR sd	50	Medium-stringency QC	Small	Duplications	1096	0.258552	0.51468	0	0	0	4	63618.1	24355.2	64654	42815.5	20557	99857	42.6477	19.9287	39.7915	23.7212	7.33	190.248
LRR sd	50	Medium-stringency QC	Medium	Duplications	2014	0.475112	0.691949	0	1	0	4	202484	101733	162162	120899	100301	499751	79.3093	60.1285	59.7975	65.9375	7.567	781.159
LRR sd	50	Medium-stringency QC	Large	Duplications	218	0.0514272	0.225126	0	0	0	2	670427	144211	617682	257699	500739	998187	224.96	133.15	204.756	220.739	14.967	584.304
LRR sd	50	Medium-stringency QC	Very Large	Duplications	100	0.0235905	0.153334	0	0	0	2	1.54796e+06	791549	1.24571e+06	342668	1001893	4641996	396.939	359.349	308.306	283.238	32.81	2394.43
LRR sd	50	Medium-stringency QC	Ultra Large	Duplications	4	0.000943619	0.0307075	0	0	0	1	8.28961e+06	4.33601e+06	6.67198e+06	3.97631e+06	5241670	14572792	766.066	924.421	485.394	1047.28	51.783	2041.69
LRR sd	500	Low-stringency QC	All	All	38725	9.13541	3.95576	9	4	0	150	71916.5	245901	25730	64198	31	17412444	37.3142	113.987	19	18.264	0	9215.39
LRR sd	500	Low-stringency QC	Small	All	31616	7.45836	3.68294	7	4	0	142	25861.1	24356.2	17491.5	28481	31	99978	23.4918	26.2306	17.248	11.8772	0	596.052
LRR sd	500	Low-stringency QC	Medium	All	6521	1.53833	1.23382	1	1	0	8	186969	82462.7	162162	81195	100034	498562	70.4388	68.0999	51.359	66.63	0	1093.6
LRR sd	500	Low-stringency QC	Large	All	362	0.0853975	0.295908	0	0	0	3	665782	146230	605054	221282	500495	997355	245.647	185.149	224.644	275.659	3.775	805.302
LRR sd	500	Low-stringency QC	Very Large	All	204	0.0481246	0.218419	0	0	0	2	1.73174e+06	934519	1326068	702826	1001588	4850603	490.221	539.902	330.482	502.522	6.704	3276.62
LRR sd	500	Low-stringency QC	Ultra Large	All	22	0.0051899	0.075074	0	0	0	2	6.99225e+06	3.06101e+06	6.03214e+06	1478812	5117677	17412444	2455.23	2929.57	970.258	3624.54	62.067	9215.39
LRR sd	500	Medium-stringency QC	All	All	8823	2.08139	1.5142	2	2	0	9	187041	420438	116392	122756	20061	17412444	92.7244	223.959	56.401	51.748	0	9215.39
LRR sd	500	Medium-stringency QC	Small	All	3801	0.896674	0.986787	1	1	0	6	58705	22819	56932	38694	20061	99923	50.9625	27.6461	45.993	29.833	0	209.051
LRR sd	500	Medium-stringency QC	Medium	All	4560	1.07573	1.05093	1	2	0	6	191761	88242.6	162162	91327	100086	498562	87.2997	69.8272	66.5315	65.0277	7.041	1093.6
LRR sd	500	Medium-stringency QC	Large	All	287	0.0677046	0.259582	0	0	0	3	662811	144632	608839	236414	500495	997355	283.917	178.163	266.54	267.036	8.122	805.302
LRR sd	500	Medium-stringency QC	Very Large	All	161	0.0379807	0.196047	0	0	0	2	1.56474e+06	733811	1303846	432326	1001588	4847197	572.657	564.591	420.686	453.125	6.704	3276.62
LRR sd	500	Medium-stringency QC	Ultra Large	All	14	0.00330267	0.0613552	0	0	0	2	7.89599e+06	3.55814e+06	6.73547e+06	1.57557e+06	5425714	17412444	3759.28	2970.71	3470.14	3465.7	62.067	9215.39
LRR sd	500	Low-stringency QC	All	Deletions	22485	5.30432	3.33172	5	4	0	141	52214.2	207172	18714	40937	31	17412444	34.2894	131.515	18.518	14.906	0	9215.39
LRR sd	500	Low-stringency QC	Small	Deletions	19529	4.60698	3.22227	4	3	0	139	23448.4	23851.2	13861	27468	31	99978	24.4003	28.9995	17.574	10.952	0	572.714
LRR sd	500	Low-stringency QC	Medium	Deletions	2815	0.664072	0.785612	0	1	0	4	177855	74990.4	157515	47861.5	100034	486845	66.4886	62.5714	52.539	66.998	8.54	494.257
LRR sd	500	Low-stringency QC	Large	Deletions	76	0.0179288	0.134475	0	0	0	2	657158	163340	572216	188525	500495	982056	206.827	181.396	191.287	278.659	15.662	625.402
LRR sd	500	Low-stringency QC	Very Large	Deletions	56	0.0132107	0.114189	0	0	0	1	1.67869e+06	764523	1407784	449502	1012829	4847197	787.174	612.889	650.532	906.285	6.704	2431.43
LRR sd	500	Low-stringency QC	Ultra Large	Deletions	9	0.00212314	0.0460341	0	0	0	1	7.9446e+06	3.65339e+06	6834477	1083334	5425714	17412444	5279.82	2545.74	3905.6	4270.09	2191.3	9215.39
LRR sd	500	Medium-stringency QC	All	Deletions	3659	0.863175	0.932685	1	1	0	5	166483	480539	95735	99037	20061	17412444	100.89	310.476	61.724	44.828	6.704	9215.39
LRR sd	500	Medium-stringency QC	Small	Deletions	1883	0.444209	0.67981	0	1	0	5	58704.6	21823.8	57374	35882.5	20061	99874	58.1217	29.1706	51.228	28.388	7.651	201.37
LRR sd	500	Medium-stringency QC	Medium	Deletions	1661	0.391838	0.615621	0	1	0	3	185027	86724.8	151512	87839	100155	486845	93.9303	61.4541	74.203	54.518	12.463	494.257
LRR sd	500	Medium-stringency QC	Large	Deletions	55	0.0129748	0.115245	0	0	0	2	621039	132759	558639	137903	500495	951011	262.267	176.564	255.139	163.768	18.639	625.402
LRR sd	500	Medium-stringency QC	Very Large	Deletions	51	0.0120311	0.109038	0	0	0	1	1.67902e+06	756416	1419499	491266	1012829	4847197	818.643	609.76	663.956	862.119	6.704	2431.43
LRR sd	500	Medium-stringency QC	Ultra Large	Deletions	9	0.00212314	0.0460341	0	0	0	1	7.9446e+06	3.65339e+06	6834477	1083334	5425714	17412444	5279.82	2545.74	3905.6	4270.09	2191.3	9215.39
LRR sd	500	Low-stringency QC	All	Duplications	16240	3.83109	2.24455	4	3	0	25	99195.1	288936	33714	88424	99	14572792	41.5021	83.6984	19.912	25.1115	0	3276.62
LRR sd	500	Low-stringency QC	Small	Duplications	12087	2.85138	1.99802	3	2	0	24	29759.4	24657.9	22158	29205	99	99923	22.0239	20.9171	16.636	13.877	0	596.052
LRR sd	500	Low-stringency QC	Medium	Duplications	3706	0.874263	0.938403	1	1	0	7	193891	87088.9	164066	89168	100086	498562	73.4393	71.8795	50.431	66.533	0	1093.6
LRR sd	500	Low-stringency QC	Large	Duplications	286	0.0674687	0.261003	0	0	0	2	668074	141560	609352	218189	500739	997355	255.963	185.078	234.688	297.246	3.775	805.302
LRR sd	500	Low-stringency QC	Very Large	Duplications	148	0.0349139	0.184864	0	0	0	2	1.75181e+06	992902	1.28024e+06	721239	1001588	4850603	377.86	464.428	252.717	364.212	7.963	3276.62
LRR sd	500	Low-stringency QC	Ultra Large	Duplications	13	0.00306676	0.0594138	0	0	0	2	6.33292e+06	2.51947e+06	5350164	837930	5117677	14572792	499.742	756.487	213.42	181.591	62.067	2801.21
LRR sd	500	Medium-stringency QC	All	Duplications	5164	1.21821	1.13413	1	2	0	7	201608	371383	130220	138322	20138	14572792	86.9388	131.633	51.1505	56.6833	0	3276.62
LRR sd	500	Medium-stringency QC	Small	Duplications	1918	0.452465	0.680784	0	1	0	4	58705.4	23761.2	56777.5	40990.5	20138	99923	43.934	24.0811	39.224	28.9498	0	209.051
LRR sd	500	Medium-stringency QC	Medium	Duplications	2899	0.683888	0.830121	0	1	0	5	195619	88885.9	162162	91396	100086	498562	83.5006	73.9428	60.246	69.699	7.041	1093.6
LRR sd	500	Medium-stringency QC	Large	Duplications	232	0.0547299	0.23057	0	0	0	2	672713	145825	627482	240662	500739	997355	289.05	178.533	268.557	277.397	8.122	805.302
LRR sd	500	Medium-stringency QC	Very Large	Duplications	110	0.0259495	0.160481	0	0	0	2	1.51176e+06	720433	1236376	371413	1001588	4646901	458.609	505.883	352.087	358.386	7.963	3276.62
LRR sd	500	Medium-stringency QC	Ultra Large	Duplications	5	0.00117952	0.0406243	0	0	0	2	7.80848e+06	3.79956e+06	6246564	782269	5688373	14572792	1022.32	1074.39	884.541	748.192	62.067	2801.21
LRR sd	5000	Low-stringency QC	All	All	53010	12.5053	5.33851	12	5	2	224	70005	285390	23086	54003.5	21	24271331	38.4174	119.661	19.612	19.5182	0	11042.6
LRR sd	5000	Low-stringency QC	Small	All	44211	10.4296	4.91472	10	4	1	207	25119.7	24089.7	16424	31328	21	99970	23.8626	24.5771	17.765	12.9705	0	655.852
LRR sd	5000	Low-stringency QC	Medium	All	8084	1.90705	1.39349	2	2	0	14	190729	82738.6	163739	90421	100004	499401	81.4862	78.3176	59.908	71.268	0.926	1165.41
LRR sd	5000	Low-stringency QC	Large	All	405	0.0955414	0.310393	0	0	0	3	679562	148570	630131	258643	500025	985600	294.988	217.682	261.237	346.098	10.662	927.568
LRR sd	5000	Low-stringency QC	Very Large	All	285	0.0672328	0.282341	0	0	0	4	2.01106e+06	1.09468e+06	1411471	1750514	1001667	4859641	482.198	593.488	262.114	626.881	9.138	3568
LRR sd	5000	Low-stringency QC	Ultra Large	All	25	0.00589762	0.0765782	0	0	0	1	8.40671e+06	5.4717e+06	6562539	1863981	5009633	24271331	2635.5	3462.84	315.636	4571.2	37.889	11042.6
LRR sd	5000	Medium-stringency QC	All	All	13040	3.0762	1.92818	3	2	0	13	174190	463943	110010	122058	20007	24271331	89.0579	223.968	53.1445	54.8723	0	11042.6
LRR sd	5000	Medium-stringency QC	Small	All	5984	1.41165	1.27215	1	2	0	8	56837.7	22560.6	55492	38516	20007	99970	49.0083	28.8804	43.7525	32.3265	0	245.185
LRR sd	5000	Medium-stringency QC	Medium	All	6500	1.53338	1.29151	1	1	0	8	191164	82263.5	163739	87421	100007	499401	88.7744	77.2927	67.6755	70.0155	2.424	1165.41
LRR sd	5000	Medium-stringency QC	Large	All	354	0.0835103	0.288377	0	0	0	3	675605	150364	619528	227784	500025	985600	307.898	219.888	267.23	354.861	12.975	927.568
LRR sd	5000	Medium-stringency QC	Very Large	All	187	0.0441142	0.214368	0	0	0	2	1.58554e+06	745783	1314101	432623	1001667	4859641	656.314	648.215	475.164	767.33	19.44	3568
LRR sd	5000	Medium-stringency QC	Ultra Large	All	15	0.00353857	0.0593875	0	0	0	1	1.02062e+07	6.50666e+06	6835699	4.85806e+06	5426985	24271331	3952.59	3820.92	3523.02	5316.3	37.985	11042.6
LRR sd	5000	Low-stringency QC	All	Deletions	31220	7.36494	4.58619	7	4	0	209	47435.6	186271	16284	36274	42	17447624	35.4884	137.416	19.591	16.4745	0	11042.6
LRR sd	5000	Low-stringency QC	Small	Deletions	27709	6.53668	4.41527	6	4	0	202	22712.2	23731.1	13673	27833	42	99957	25.2301	26.5147	18.57	13.268	0	641.025
LRR sd	5000	Low-stringency QC	Medium	Deletions	3356	0.791696	0.868551	1	1	0	7	180250	74276	159806	68959	100057	496732	79.6414	79.1987	58.396	78.49	5.358	611.233
LRR sd	5000	Low-stringency QC	Large	Deletions	72	0.0169851	0.131044	0	0	0	2	632582	132513	576811	129292	502284	959333	324.324	213.818	314.555	288.606	24.032	817.968
LRR sd	5000	Low-stringency QC	Very Large	Deletions	73	0.017221	0.131911	0	0	0	2	1.6962e+06	802791	1407784	636912	1001667	4859641	811.578	773.334	709.9	1322.22	22.199	3085.35
LRR sd	5000	Low-stringency QC	Ultra Large	Deletions	10	0.00235905	0.0485184	0	0	0	1	7.73173e+06	3.52337e+06	6.80122e+06	1590161	5426985	17447624	5897.48	3327	4854.76	3646.08	46.131	11042.6
LRR sd	5000	Medium-stringency QC	All	Deletions	5693	1.34301	1.18063	1	2	0	7	150340	393906	98017	106372	20007	17447624	93.2557	302.566	56.661	51.85	9.393	11042.6
LRR sd	5000	Medium-stringency QC	Small	Deletions	2911	0.686719	0.856362	0	1	0	5	56616.9	22455.3	57250	40334	20007	99957	57.6543	30.2412	51.156	31.4015	9.785	245.185
LRR sd	5000	Medium-stringency QC	Medium	Deletions	2646	0.624204	0.786021	0	1	0	5	180485	73990.3	160098	59569	100057	491820	87.1125	74.3312	69.045	81.5352	9.393	580.854
LRR sd	5000	Medium-stringency QC	Large	Deletions	63	0.014862	0.122949	0	0	0	2	628930	135714	558639	120789	502284	959333	346.667	214.4	342.075	275.936	24.032	817.968
LRR sd	5000	Medium-stringency QC	Very Large	Deletions	64	0.0150979	0.121957	0	0	0	1	1.59542e+06	718664	1.3744e+06	443108	1001667	4859641	882.278	777.189	801.833	1316.18	24.128	3085.35
LRR sd	5000	Medium-stringency QC	Ultra Large	Deletions	9	0.00212314	0.0460341	0	0	0	1	7.97575e+06	3.64637e+06	6835699	1050429	5426985	17447624	6029.74	3500.82	4945.45	4369.65	46.131	11042.6
LRR sd	5000	Low-stringency QC	All	Duplications	21790	5.14036	2.68064	5	4	0	32	102342	382962	34499	83454	21	24271331	42.614	88.0316	19.671	26.992	0	3568
LRR sd	5000	Low-stringency QC	Small	Duplications	16502	3.8929	2.34915	4	3	0	31	29162.2	24146.8	22585	30543	21	99970	21.5664	20.7227	16.369	12.9507	0	655.852
LRR sd	5000	Low-stringency QC	Medium	Duplications	4728	1.11536	1.07796	1	2	0	8	198167	87503.8	171942	91328.8	100004	499401	82.7957	77.668	60.5975	66.0695	0.926	1165.41
LRR sd	5000	Low-stringency QC	Large	Duplications	333	0.0785563	0.278556	0	0	0	2	689719	150075	633983	255454	500025	985600	288.645	218.307	244.182	347.897	10.662	927.568
LRR sd	5000	Low-stringency QC	Very Large	Duplications	212	0.0500118	0.246446	0	0	0	4	2.11948e+06	1.16055e+06	1452972	2.14913e+06	1003159	4858466	368.779	468.57	213.966	455.81	9.138	3568
LRR sd	5000	Low-stringency QC	Ultra Large	Duplications	15	0.00353857	0.0593875	0	0	0	1	8.85669e+06	6.54232e+06	6267505	1543455	5009633	24271331	460.842	879.42	201.396	217.204	37.889	3523.02
LRR sd	5000	Medium-stringency QC	All	Duplications	7347	1.73319	1.37712	2	2	0	9	192670	510923	122539	147154	20032	24271331	85.8051	134.454	49.911	56.3105	0	3568
LRR sd	5000	Medium-stringency QC	Small	Duplications	3073	0.724935	0.864222	1	1	0	6	57046.9	22661.6	54831	38682	20032	99970	40.8182	24.904	35.237	27.764	0	190.71
LRR sd	5000	Medium-stringency QC	Medium	Duplications	3854	0.909177	0.974913	1	1	0	6	198496	86743.1	171038	86551	100007	499401	89.9153	79.2512	67.0135	63.7735	2.424	1165.41
LRR sd	5000	Medium-stringency QC	Large	Duplications	291	0.0686483	0.25659	0	0	0	2	685710	151683	630131	255492	500025	985600	299.505	220.522	250.517	360.023	12.975	927.568
LRR sd	5000	Medium-stringency QC	Very Large	Duplications	123	0.0290163	0.172037	0	0	0	2	1.58039e+06	762353	1269101	424530	1003159	4657125	538.74	536.628	411.624	480.385	19.44	3568
LRR sd	5000	Medium-stringency QC	Ultra Large	Duplications	6	0.00141543	0.0376	0	0	0	1	1.35518e+07	8.65346e+06	1.05747e+07	1.49614e+07	6025700	24271331	836.859	1361.53	223.908	733.097	37.985	3523.02
LRR sd	50000	Low-stringency QC	All	All	66990	15.8033	5.83253	15	5	2	224	61155.7	248785	20027	40131.8	47	24266290	34.2644	105.718	18.072	16.539	0	10691.1
LRR sd	50000	Low-stringency QC	Small	All	57407	13.5426	5.38749	13	5	1	200	22327.7	21712.8	15085	26933.5	47	99946	22.348	23.5895	16.648	11.2255	0	737.765
LRR sd	50000	Low-stringency QC	Medium	All	8762	2.067	1.43516	2	2	0	17	184036	82558.2	162162	103054	100129	499796	78.628	76.9632	58.538	69.5373	0	1143.2
LRR sd	50000	Low-stringency QC	Large	All	419	0.0988441	0.319119	0	0	0	3	663536	138988	614696	206250	501021	997737	287.609	206.546	260.357	327.526	9.554	900.476
LRR sd	50000	Low-stringency QC	Very Large	All	377	0.0889361	0.307017	0	0	0	4	1.92466e+06	926578	1562064	1130186	1001114	4875757	366.5	557.532	79.017	437.795	4.957	3452.95
LRR sd	50000	Low-stringency QC	Ultra Large	All	25	0.00589762	0.0765782	0	0	0	1	7.95672e+06	4.51838e+06	6597094	2308804	5096738	24266290	2592.93	3370.05	275.761	4456.09	5.251	10691.1
LRR sd	50000	Medium-stringency QC	All	All	14855	3.50436	2.09224	3	3	0	12	170178	411982	100423	119836	20001	24266290	82.2747	207.058	50.021	53.603	0	10691.1
LRR sd	50000	Medium-stringency QC	Small	All	7038	1.6603	1.37555	1	1	0	9	54219.1	22690.9	50667	38932	20001	99946	45.8897	27.8059	40.093	32.9555	0	278.601
LRR sd	50000	Medium-stringency QC	Medium	All	7174	1.69238	1.34765	2	2	0	7	186147	82477.1	162162	99490	100129	499796	84.7449	74.1131	65.2035	67.6337	0.594	1143.2
LRR sd	50000	Medium-stringency QC	Large	All	364	0.0858693	0.293368	0	0	0	3	655230	136670	603237	172120	501021	997737	303.753	207.494	278.978	319.483	19.188	900.476
LRR sd	50000	Medium-stringency QC	Very Large	All	266	0.0627506	0.253949	0	0	0	3	1.68321e+06	706107	1.55294e+06	690680	1002037	4860619	460.149	619.487	180.214	628.912	15.376	3452.95
LRR sd	50000	Medium-stringency QC	Ultra Large	All	13	0.00306676	0.0552999	0	0	0	1	9.59518e+06	5.65672e+06	7294028	1435402	5425714	24266290	4484.12	3623.76	4618.09	4799.62	32.955	10691.1
LRR sd	50000	Low-stringency QC	All	Deletions	40752	9.61359	5.05764	9	5	0	203	39363.9	171701	13381	30981	47	17441170	31.9104	118.585	18.274	13.957	0	10691.1
LRR sd	50000	Low-stringency QC	Small	Deletions	37131	8.75938	4.835	8	5	0	192	19112.1	20252.4	11203	24202	47	99909	23.9594	25.1497	17.458	11.188	0	735.463
LRR sd	50000	Low-stringency QC	Medium	Deletions	3416	0.80585	0.891893	1	1	0	9	167706	79281.5	142328	75807.8	100181	497053	78.7414	81.6625	55.253	74.2705	2.644	696.836
LRR sd	50000	Low-stringency QC	Large	Deletions	82	0.0193442	0.142794	0	0	0	2	648812	140608	576811	183432	501455	951376	292.782	204.822	282.082	313.423	19.188	778.318
LRR sd	50000	Low-stringency QC	Very Large	Deletions	114	0.0268931	0.166108	0	0	0	2	1.72591e+06	756817	1522678	524915	1005726	4860619	527.255	712.28	50.3075	888.637	17.179	3163.18
LRR sd	50000	Low-stringency QC	Ultra Large	Deletions	9	0.00212314	0.0460341	0	0	0	1	7963075	3.65851e+06	6844190	1054775	5425714	17441170	6408.87	2661.88	4839.72	4098.24	3398.79	10691.1
LRR sd	50000	Medium-stringency QC	All	Deletions	6719	1.58504	1.29134	1	1	0	7	136860	379731	82028	91926	20057	17441170	83.855	273.108	51.469	48.2025	9.119	10691.1
LRR sd	50000	Medium-stringency QC	Small	Deletions	3838	0.905402	0.975522	1	1	0	7	51986.8	21717.7	48435	36794.2	20057	99909	52.4593	28.9108	46.1555	34.036	10.082	278.601
LRR sd	50000	Medium-stringency QC	Medium	Deletions	2715	0.640481	0.795233	0	1	0	4	168705	80707.8	147000	80149	100198	497053	84.7131	72.1181	63.2	75.774	9.119	544.864
LRR sd	50000	Medium-stringency QC	Large	Deletions	69	0.0162774	0.128406	0	0	0	2	639320	139262	558639	178326	501455	951376	320.05	206.053	306.973	318.661	19.188	778.318
LRR sd	50000	Medium-stringency QC	Very Large	Deletions	89	0.0209955	0.14664	0	0	0	2	1.70518e+06	768778	1541932	742290	1005726	4860619	639.646	749.613	392.228	1045.5	20.573	3163.18
LRR sd	50000	Medium-stringency QC	Ultra Large	Deletions	8	0.00188724	0.0434065	0	0	0	1	8.26634e+06	3.78825e+06	7069109	964610	5425714	17441170	6634.34	2752.26	5447.58	4247.09	3398.79	10691.1
LRR sd	50000	Low-stringency QC	All	Duplications	26238	6.18967	3.21451	6	4	0	37	95002.1	332200	32044	76045.2	99	24266290	37.9206	81.6848	17.611	22.8385	0	3486.91
LRR sd	50000	Low-stringency QC	Small	Duplications	20276	4.7832	2.89186	4	3	0	34	28216.4	23023.8	21854	28493.8	99	99946	19.3972	20.094	14.917	12.0895	0	737.765
LRR sd	50000	Low-stringency QC	Medium	Duplications	5346	1.26115	1.12418	1	2	0	8	194471	82925.3	172571	93673	100129	499796	78.5555	73.8116	60.6465	66.4412	0	1143.2
LRR sd	50000	Low-stringency QC	Large	Duplications	337	0.0794999	0.279979	0	0	0	2	667118	138565	627982	208452	501021	997737	286.35	207.247	256.352	332.358	9.554	900.476
LRR sd	50000	Low-stringency QC	Very Large	Duplications	263	0.0620429	0.260994	0	0	0	4	2.01081e+06	980021	1658153	1197192	1001114	4875757	296.819	459.521	92.04	373.111	4.957	3452.95
LRR sd	50000	Low-stringency QC	Ultra Large	Duplications	16	0.00377448	0.0613279	0	0	0	1	7.95315e+06	5.05239e+06	5989849	1964523	5096738	24266290	446.464	860.995	210.945	137.13	5.251	3486.91
LRR sd	50000	Medium-stringency QC	All	Duplications	8136	1.91932	1.46924	2	2	0	9	197692	434927	128996	153442	20001	24266290	80.9697	129.166	48.45	58.1915	0	3486.91
LRR sd	50000	Medium-stringency QC	Small	Duplications	3200	0.754895	0.898367	1	1	0	6	56896.5	23531.3	54087	40690.2	20001	99946	38.0102	24.1734	31.5445	27.266	0	203.861
LRR sd	50000	Medium-stringency QC	Medium	Duplications	4459	1.0519	1.04303	1	2	0	6	196768	81741.4	173511	90560	100129	499796	84.7642	75.3099	66.349	63.595	0.594	1143.2
LRR sd	50000	Medium-stringency QC	Large	Duplications	295	0.0695919	0.259082	0	0	0	2	658952	136027	612095	173596	501021	997737	299.941	207.994	269.903	319.296	19.571	900.476
LRR sd	50000	Medium-stringency QC	Very Large	Duplications	177	0.0417551	0.208145	0	0	0	3	1.67217e+06	674415	1562064	662102	1002037	4715268	369.894	521.902	175.951	460.495	15.376	3452.95
LRR sd	50000	Medium-stringency QC	Ultra Large	Duplications	5	0.00117952	0.034328	0	0	0	1	1.17213e+07	7.85489e+06	7770512	8273827	5698084	24266290	1043.77	1448.08	225.83	1038.49	32.955	3486.91
LRR sd	500000	Low-stringency QC	All	All	90935	21.452	6.26443	21	7	4	206	53147	251164	15632	36433.5	57	24396012	31.6555	90.8213	18.462	15.5335	0	10857.1
LRR sd	500000	Low-stringency QC	Small	All	79547	18.7655	5.71951	18	7	3	190	20604.5	21536.9	11800	25036	57	99998	23.071	22.5315	17.451	12.1995	0	794.959
LRR sd	500000	Low-stringency QC	Medium	All	10553	2.4895	1.61818	2	2	0	11	176548	79901.6	154751	92307	100014	499825	68.4445	73.677	45.803	66.34	0	1015.02
LRR sd	500000	Low-stringency QC	Large	All	415	0.0979004	0.314196	0	0	0	2	662718	136273	633052	181698	500361	996986	287.416	200.307	261.751	287.553	4.031	919.308
LRR sd	500000	Low-stringency QC	Very Large	All	384	0.0905874	0.324846	0	0	0	5	1.90215e+06	952643	1387844	1141397	1000530	4858725	356.62	541.722	70.922	467.644	0	3437.12
LRR sd	500000	Low-stringency QC	Ultra Large	All	36	0.00849257	0.0943099	0	0	0	2	9.03726e+06	4.33993e+06	7217948	5.69802e+06	5039710	24396012	1801.4	3036.95	176.244	3228.62	1.766	10857.1
LRR sd	500000	Medium-stringency QC	All	All	17561	4.14272	2.26816	4	3	0	13	157552	457377	89433	124387	20021	24396012	77.234	181.749	49.744	47.783	0	10857.1
LRR sd	500000	Medium-stringency QC	Small	All	9336	2.20241	1.58898	2	2	0	9	49860.4	21324	43777	31265.5	20021	99998	48.0971	27.9491	43.487	32.616	0	225.111
LRR sd	500000	Medium-stringency QC	Medium	All	7579	1.78792	1.38354	2	2	0	8	184955	82571.7	165436	88049	100014	499825	82.0754	72.9892	62.076	66.81	0	1015.02
LRR sd	500000	Medium-stringency QC	Large	All	353	0.0832744	0.28474	0	0	0	2	660954	138710	623277	170799	500361	996986	311.741	196.01	285.343	303.001	4.031	919.308
LRR sd	500000	Medium-stringency QC	Very Large	All	272	0.0641661	0.256371	0	0	0	3	1.64227e+06	701877	1387844	752655	1000530	4858725	445.075	603	195.986	610.46	16.671	3437.12
LRR sd	500000	Medium-stringency QC	Ultra Large	All	21	0.004954	0.0702184	0	0	0	1	1.04514e+07	4.73813e+06	11267183	5450634	5425714	24396012	2577.02	3352.48	310.433	4522.87	20.805	10857.1
LRR sd	500000	Low-stringency QC	All	Deletions	61692	14.5534	5.57953	14	6	1	187	35154.8	203055	10223	28576	57	17449101	30.1623	96.9185	19.117	14.159	0	10857.1
LRR sd	500000	Low-stringency QC	Small	Deletions	56696	13.3749	5.27774	13	6	1	182	17390.7	19922.9	9487	18473	57	99998	24.5483	23.2323	18.5495	12.395	0	775.02
LRR sd	500000	Low-stringency QC	Medium	Deletions	4791	1.13022	1.1043	1	2	0	8	163012	72516.6	133825	63409	100014	497120	68.733	74.7832	49.127	68.466	1.113	752.285
LRR sd	500000	Low-stringency QC	Large	Deletions	89	0.0209955	0.145022	0	0	0	2	638591	129477	592520	172638	501202	995637	260.635	212.113	265.009	347.2	12.051	804.499
LRR sd	500000	Low-stringency QC	Very Large	Deletions	98	0.0231187	0.154936	0	0	0	2	1.65872e+06	811308	1354058	486441	1003052	4858725	598.46	718.23	268.63	957.918	17.946	3160.64
LRR sd	500000	Low-stringency QC	Ultra Large	Deletions	18	0.00424628	0.0650327	0	0	0	1	1.01337e+07	3.49772e+06	11267183	5.07083e+06	5425714	17449101	3213.25	3760.64	1649.76	4744.2	31.532	10857.1
LRR sd	500000	Medium-stringency QC	All	Deletions	8577	2.02335	1.47871	2	2	0	9	131092	492374	70229	86983	20021	17449101	80.3368	228.027	55.973	43.351	7.418	10857.1
LRR sd	500000	Medium-stringency QC	Small	Deletions	5313	1.25336	1.16135	1	2	0	8	47192.2	21186.1	40094	31883	20021	99998	55.0715	28.4516	50.235	30.539	7.418	208.758
LRR sd	500000	Medium-stringency QC	Medium	Deletions	3101	0.73154	0.851739	1	1	0	5	173388	78527.1	149864	87586	100014	497120	87.1926	67.4904	71.423	63.066	9.504	604.545
LRR sd	500000	Medium-stringency QC	Large	Deletions	65	0.0153338	0.122891	0	0	0	1	643074	142065	587324	183266	501202	995637	326.773	201.902	299.309	241.373	20.88	804.499
LRR sd	500000	Medium-stringency QC	Very Large	Deletions	82	0.0193442	0.13945	0	0	0	2	1.61796e+06	750699	1.37951e+06	472118	1003052	4858725	679.023	739.612	445.895	1028.35	17.946	3160.64
LRR sd	500000	Medium-stringency QC	Ultra Large	Deletions	16	0.00377448	0.0613279	0	0	0	1	1.00935e+07	3.47767e+06	11267183	4.34482e+06	5425714	17449101	3071.85	3656.21	1649.76	4716.68	31.532	10857.1
LRR sd	500000	Low-stringency QC	All	Duplications	29243	6.89856	3.52515	6	4	0	41	91104.1	327205	31122	69269	88	24396012	34.8055	76.2842	16.697	20.3255	0	3437.12
LRR sd	500000	Low-stringency QC	Small	Duplications	22851	5.39066	3.07815	5	4	0	38	28578.3	23252.5	22082	30471	88	99839	19.4056	20.2306	14.733	11.6845	0	794.959
LRR sd	500000	Low-stringency QC	Medium	Duplications	5762	1.35928	1.20658	1	2	0	8	187802	83918	164330	85542	100107	499825	68.2047	72.7499	44.323	63.0817	0	1015.02
LRR sd	500000	Low-stringency QC	Large	Duplications	326	0.0769049	0.279439	0	0	0	2	669304	137526	639864	209084	500361	996986	294.727	196.667	259.796	287.268	4.031	919.308
LRR sd	500000	Low-stringency QC	Very Large	Duplications	286	0.0674687	0.285195	0	0	0	5	1.98556e+06	983975	1387844	1193508	1000530	4654143	273.752	437.949	65.4685	355.425	0	3437.12
LRR sd	500000	Low-stringency QC	Ultra Large	Duplications	18	0.00424628	0.0685651	0	0	0	2	7.94078e+06	4.89876e+06	5671424	2281015	5039710	24396012	389.541	790.613	176.244	286.491	1.766	3384.83
LRR sd	500000	Medium-stringency QC	All	Duplications	8984	2.11937	1.53638	2	2	0	9	182813	419734	110556	150298	20029	24396012	74.2718	122.123	42.229	49.2712	0	3437.12
LRR sd	500000	Medium-stringency QC	Small	Duplications	4023	0.949045	0.996809	1	2	0	7	53384.1	20994	47401	32036	20029	99839	38.8864	24.3886	33.409	27.455	0	225.111
LRR sd	500000	Medium-stringency QC	Medium	Duplications	4478	1.05638	1.04607	1	2	0	6	192966	84344	172133	84563	100107	499825	78.5318	76.3727	53.223	64.995	0	1015.02
LRR sd	500000	Medium-stringency QC	Large	Duplications	288	0.0679406	0.257237	0	0	0	2	664989	137872	631561	169824	500361	996986	308.348	194.855	275.192	304.464	4.031	919.308
LRR sd	500000	Medium-stringency QC	Very Large	Duplications	190	0.0448219	0.214771	0	0	0	3	1.65276e+06	681526	1387844	773747	1000530	4648414	344.108	502.922	93.679	468.755	16.671	3437.12
LRR sd	500000	Medium-stringency QC	Ultra Large	Duplications	5	0.00117952	0.034328	0	0	0	1	1.15969e+07	8.04633e+06	7822934	8969618	5584587	24396012	993.535	1397.25	310.433	902.923	20.805	3384.83
LRR sd	5000000	Low-stringency QC	All	All	114574	27.0285	7.00754	26	8	10	210	50607.4	283908	13112	35043	20	46160540	31.1422	81.3289	18.373	14.6807	0	10767.7
LRR sd	5000000	Low-stringency QC	Small	All	103175	24.3395	6.40218	24	8	7	188	20435.2	22412.5	10552	23837.5	20	99945	23.6309	23.0545	17.499	11.524	0	699.943
LRR sd	5000000	Low-stringency QC	Medium	All	10399	2.45317	1.62598	2	2	0	17	187520	86041.5	162846	90436	100000	499459	77.2683	73.423	56.08	72.862	0	1052.07
LRR sd	5000000	Low-stringency QC	Large	All	523	0.123378	0.355126	0	0	0	3	651494	126902	592509	150870	500739	992762	230.194	210.731	175.401	324.938	3.566	1065.04
LRR sd	5000000	Low-stringency QC	Very Large	All	432	0.101911	0.348926	0	0	0	4	2.31372e+06	1.23183e+06	1599160	2.34134e+06	1001924	4863790	342.25	565.72	57.1015	416.12	0.678	3873.84
LRR sd	5000000	Low-stringency QC	Ultra Large	All	45	0.0106157	0.104773	0	0	0	2	8.88021e+06	7.14341e+06	6223506	2634194	5062137	46160540	1293.58	2712.02	66.34	335.562	25.09	10767.7
LRR sd	5000000	Medium-stringency QC	All	All	20764	4.89833	2.51222	5	4	0	14	145006	530214	81935	117519	20032	46160540	78.2787	177.408	48.649	56.2375	0	10767.7
LRR sd	5000000	Medium-stringency QC	Small	All	11976	2.82519	1.80539	3	2	0	11	50576.2	22552.2	47170	38177	20032	99895	52.0777	38.9389	40.381	36.8237	0	304.964
LRR sd	5000000	Medium-stringency QC	Medium	All	8152	1.9231	1.44483	2	2	0	8	187275	82839	165981	84827.5	100043	498230	86.898	72.223	66.928	72.148	0	1052.07
LRR sd	5000000	Medium-stringency QC	Large	All	377	0.0889361	0.298443	0	0	0	2	654299	131633	595259	153290	500739	992762	285.646	210.691	256.099	298.252	5.172	1065.04
LRR sd	5000000	Medium-stringency QC	Very Large	All	233	0.0549658	0.242972	0	0	0	4	1.48431e+06	684759	1245286	482113	1002432	4757557	555.419	682.618	355.558	741.157	19.427	3873.84
LRR sd	5000000	Medium-stringency QC	Ultra Large	All	26	0.00613352	0.0780855	0	0	0	1	1.10014e+07	8.85044e+06	7.23281e+06	7.06811e+06	5062137	46160540	2161.6	3329.21	184.946	4062.57	25.09	10767.7
LRR sd	5000000	Low-stringency QC	All	Deletions	81867	19.3128	6.35885	19	7	0	195	31809.5	221619	9282	23503	20	46160540	30.2457	84.601	19.01	13.966	0	10767.7
LRR sd	5000000	Low-stringency QC	Small	Deletions	77031	18.172	6.05063	18	6	0	185	17157	20683.3	8571	18411	20	99817	25.3232	24.0454	18.489	12.0695	0	642.23
LRR sd	5000000	Low-stringency QC	Medium	Deletions	4578	1.07997	1.08465	1	2	0	8	177092	79278.9	157602	83969	100030	496843	83.5908	73.536	69.4205	73.7338	2.438	663.646
LRR sd	5000000	Low-stringency QC	Large	Deletions	123	0.0290163	0.169272	0	0	0	2	632142	116007	573203	126650	504741	976602	198.859	217.894	89.932	286.165	17.914	1065.04
LRR sd	5000000	Low-stringency QC	Very Large	Deletions	123	0.0290163	0.183967	0	0	0	3	2.04544e+06	1.16631e+06	1451717	2.17954e+06	1016707	4684957	519.536	747.907	43.124	812.305	21.203	3525.01
LRR sd	5000000	Low-stringency QC	Ultra Large	Deletions	12	0.00283086	0.0531367	0	0	0	1	11870998	1.14942e+07	7.23281e+06	6.71569e+06	5062137	46160540	4533.85	3709.84	4464.93	3605.64	43.975	10767.7
LRR sd	5000000	Medium-stringency QC	All	Deletions	10946	2.58221	1.72448	2	3	0	10	118899	557129	66695	85287	20078	46160540	83.5829	217.416	57.32	56.6198	6.968	10767.7
LRR sd	5000000	Medium-stringency QC	Small	Deletions	7224	1.70418	1.37385	2	2	0	9	48472.6	22415.9	44019.5	36995	20078	99817	61.7109	42.8737	48.429	42.0115	6.968	304.964
LRR sd	5000000	Medium-stringency QC	Medium	Deletions	3550	0.837462	0.920509	1	1	0	5	178732	78352.1	158817	83881.5	100043	496843	94.0257	67.4697	79.8735	62.197	9.812	570.508
LRR sd	5000000	Medium-stringency QC	Large	Deletions	75	0.0176929	0.131848	0	0	0	1	643376	129293	592520	154824	504741	976602	283.129	231.546	283.867	313.75	17.914	1065.04
LRR sd	5000000	Medium-stringency QC	Very Large	Deletions	86	0.0202878	0.147542	0	0	0	3	1.52515e+06	728872	1348913	545598	1016707	4684957	694.352	811.718	382.098	1195.04	21.203	3525.01
LRR sd	5000000	Medium-stringency QC	Ultra Large	Deletions	11	0.00259495	0.0508805	0	0	0	1	1.249e+07	1.18436e+07	7624501	6758461	5425714	46160540	4941.71	3597.69	4485.85	3804.67	43.975	10767.7
LRR sd	5000000	Low-stringency QC	All	Duplications	32707	7.71573	4.13843	7	4	0	38	97659.3	395382	31437	66474.5	20	26688215	33.3863	72.4468	16.37	17.403	0	3873.84
LRR sd	5000000	Low-stringency QC	Small	Duplications	26144	6.16749	3.6279	6	4	0	35	30094	24432.9	23273	33223.8	20	99945	18.6446	18.9923	14.533	10.6945	0	699.943
LRR sd	5000000	Low-stringency QC	Medium	Duplications	5821	1.3732	1.22461	1	2	0	9	195721	90171.2	178680	94213	100000	499459	72.2958	72.9563	46.417	67.479	0	1052.07
LRR sd	5000000	Low-stringency QC	Large	Duplications	400	0.0943619	0.306549	0	0	0	2	657445	129626	595318	177989	500739	992762	239.829	207.808	182.459	334.229	3.566	859.764
LRR sd	5000000	Low-stringency QC	Very Large	Duplications	309	0.0728946	0.294865	0	0	0	4	2.42051e+06	1.24273e+06	2085935	2300860	1001924	4863790	271.68	456.871	63.581	329.607	0.678	3873.84
LRR sd	5000000	Low-stringency QC	Ultra Large	Duplications	33	0.00778485	0.0905428	0	0	0	2	7.79266e+06	4.4916e+06	6109689	2134471	5062137	26688215	115.301	114.816	55.891	126.43	25.09	450.502
LRR sd	5000000	Medium-stringency QC	All	Duplications	9818	2.31611	1.61856	2	2	0	9	174113	496910	102942	137318	20032	26688215	72.365	117.473	40.093	48.6255	0	3873.84
LRR sd	5000000	Medium-stringency QC	Small	Duplications	4752	1.12102	1.07997	1	2	0	6	53774.2	22384.6	50399	39687	20032	99895	37.4333	25.914	29.9585	24.732	0	241.776
LRR sd	5000000	Medium-stringency QC	Medium	Duplications	4602	1.08563	1.06822	1	2	0	6	193864	85568.2	181504	87928.5	100256	498230	81.3997	75.2332	54.348	72.5435	0	1052.07
LRR sd	5000000	Medium-stringency QC	Large	Duplications	302	0.0712432	0.264497	0	0	0	2	657011	132279	595318	157414	500739	992762	286.271	205.594	245.84	304.686	5.172	859.764
LRR sd	5000000	Medium-stringency QC	Very Large	Duplications	147	0.034678	0.188072	0	0	0	2	1.46041e+06	658971	1237975	464990	1002432	4757557	474.138	582.083	349.185	545.5	19.427	3873.84
LRR sd	5000000	Medium-stringency QC	Ultra Large	Duplications	15	0.00353857	0.0593875	0	0	0	1	9.90973e+06	6.05504e+06	6297313	7572141	5062137	26688215	122.843	144.011	40.172	154.272	25.09	450.502

## Sheet: S1H WAE Callset Sample Summarie
Method	D_MAX	QC	N_SAMPLE	LRR_MEAN_MEAN	LRR_MEAN_SD	LRR_SD_MEAN	LRR_SD_SD	BAF_MEAN_MEAN	BAF_MEAN_SD	BAF_SD_MEAN	BAF_SD_SD	BAF_Drift_MEAN	BAF_Drift_SD	WF_MEAN	WF_SD	GCWF_MEAN	GCWF_SD
BAF	10	Low-stringency QC	4239	-0.00341526	0.00906529	0.114396	0.0166589	0.502654	0.00175292	0.0353216	0.00399129	5.15985e-05	0.000102477	0.000970866	0.00930786	0.000164025	0.00187351
BAF	10	Medium-stringency QC	4025	-0.00357993	0.00802721	0.112853	0.0144421	0.502682	0.00162787	0.0348969	0.0034103	3.64867e-05	4.09952e-05	0.000991553	0.00919988	0.000151453	0.00182688
BAF	100	Low-stringency QC	4239	-0.00344237	0.00919623	0.11448	0.0166874	0.502621	0.00174782	0.0354765	0.00400205	5.95301e-05	9.94077e-05	0.000891224	0.00874108	0.000135527	0.00197582
BAF	100	Medium-stringency QC	4096	-0.00371248	0.00821365	0.113217	0.0145783	0.502653	0.00166695	0.0351876	0.00360719	4.78113e-05	4.6551e-05	0.00078772	0.00865007	0.000113794	0.00194413
BAF	1000	Low-stringency QC	4239	-0.00347058	0.00954081	0.114939	0.0168583	0.502658	0.00176568	0.0355487	0.00404411	6.98764e-05	9.42362e-05	0.000526067	0.00744586	0.000117858	0.00172466
BAF	1000	Medium-stringency QC	4002	-0.00366612	0.00856168	0.113344	0.0145839	0.502697	0.00166546	0.0351578	0.00353103	5.5031e-05	3.49568e-05	0.000361819	0.00730627	6.87156e-05	0.0016702
BAF	10000	Low-stringency QC	4239	-0.00350913	0.00968066	0.115224	0.0168951	0.502654	0.00175995	0.0355466	0.00402664	6.99148e-05	9.26735e-05	0.000582732	0.00706841	0.000144893	0.0018292
BAF	10000	Medium-stringency QC	3925	-0.00368191	0.00866691	0.113418	0.0144881	0.502688	0.00165174	0.0351124	0.00348686	5.30094e-05	3.00875e-05	0.000416841	0.00692554	8.92484e-05	0.00177696
BAF	100000	Low-stringency QC	4239	-0.00357459	0.00986294	0.115924	0.0170261	0.502652	0.00176145	0.0355763	0.00402933	7.42241e-05	9.58103e-05	0.000562963	0.00708146	0.00010276	0.00165914
BAF	100000	Medium-stringency QC	3951	-0.00377537	0.00884479	0.11416	0.0146325	0.502691	0.00166194	0.0351667	0.00351687	5.67517e-05	3.22537e-05	0.000477018	0.0069565	7.51202e-05	0.00162447
BAF	1000000	Low-stringency QC	4239	-0.00359049	0.00994173	0.116146	0.0171046	0.502655	0.00176246	0.0355853	0.00403942	7.46386e-05	9.68503e-05	0.00036393	0.00711754	7.20925e-05	0.00163059
BAF	1000000	Medium-stringency QC	3924	-0.00377791	0.00888639	0.114273	0.0146338	0.502693	0.0016602	0.0351505	0.00349864	5.6394e-05	3.09966e-05	0.000137003	0.00697504	1.49083e-05	0.00159414
BAF	50	Low-stringency QC	4239	-0.00344076	0.0091383	0.114532	0.0166815	0.502634	0.00174659	0.0354501	0.00399547	5.65225e-05	0.000100194	0.000841543	0.00902423	0.000159259	0.00195976
BAF	50	Medium-stringency QC	4103	-0.00369849	0.00815038	0.113289	0.0145809	0.502661	0.00166476	0.035168	0.00360462	4.53578e-05	4.82774e-05	0.000828077	0.00891116	0.000147575	0.00191217
BAF	500	Low-stringency QC	4239	-0.00345313	0.00939481	0.114825	0.0168215	0.502633	0.00175867	0.0355144	0.00403922	6.84881e-05	9.4992e-05	0.000823284	0.00786358	0.000204435	0.0020888
BAF	500	Medium-stringency QC	4010	-0.00365434	0.00835791	0.113219	0.0144925	0.502666	0.00165623	0.0351193	0.00351135	5.37736e-05	3.71257e-05	0.000835885	0.00773875	0.000203117	0.00204169
BAF	5000	Low-stringency QC	4239	-0.00348344	0.00961155	0.114964	0.0168489	0.502661	0.00176463	0.0355403	0.00402966	6.8109e-05	9.16396e-05	0.0004272	0.00712166	5.82921e-05	0.00171873
BAF	5000	Medium-stringency QC	3953	-0.00368009	0.00863671	0.113271	0.0145305	0.502696	0.00166642	0.0351294	0.0034933	5.20385e-05	3.09461e-05	0.000281659	0.00699134	1.69744e-05	0.00166575
BAF	50000	Low-stringency QC	4239	-0.00355579	0.00984063	0.11583	0.0170231	0.502652	0.00175919	0.0355668	0.00403527	7.31406e-05	9.68026e-05	0.000733569	0.00710548	0.000182685	0.00186358
BAF	50000	Medium-stringency QC	3909	-0.00371358	0.00880336	0.113911	0.0145524	0.502689	0.00165435	0.0351184	0.00348762	5.44607e-05	3.04757e-05	0.000699284	0.00694453	0.000167332	0.00181126
BAF	500000	Low-stringency QC	4239	-0.00357853	0.00993314	0.116088	0.0171111	0.502656	0.00175948	0.0355789	0.00403243	7.37985e-05	9.49721e-05	0.000349917	0.0071249	0.000109413	0.00166404
BAF	500000	Medium-stringency QC	3924	-0.00377179	0.00887078	0.114212	0.0146309	0.502694	0.00165862	0.0351453	0.00349065	5.56713e-05	3.06822e-05	0.000292202	0.00699062	9.57696e-05	0.00164893
BAF	5000000	Low-stringency QC	4239	-0.0036118	0.0100076	0.116529	0.0171577	0.502659	0.00176391	0.035583	0.00403765	7.76407e-05	9.84372e-05	0.000647134	0.00712531	0.000103043	0.00160619
BAF	5000000	Medium-stringency QC	3886	-0.00377681	0.00892374	0.114538	0.0146182	0.502701	0.00165129	0.0351248	0.00347516	5.80224e-05	3.10666e-05	0.000492048	0.00697492	5.79774e-05	0.00157502
Distance	10	Low-stringency QC	4239	-0.00341661	0.00906501	0.114408	0.0166593	0.502653	0.00175329	0.0353252	0.00399186	5.17724e-05	0.000102961	0.000957867	0.00931075	0.000164001	0.00187336
Distance	10	Medium-stringency QC	4025	-0.00358137	0.00802642	0.112865	0.014442	0.502682	0.0016283	0.0349003	0.00341056	3.6594e-05	4.10353e-05	0.000987329	0.00920186	0.000151503	0.00182629
Distance	100	Low-stringency QC	4239	-0.00344909	0.00919583	0.114529	0.0166917	0.502617	0.00174743	0.0354922	0.00400187	6.02972e-05	9.97626e-05	0.00111415	0.00871354	0.000152607	0.00196354
Distance	100	Medium-stringency QC	4099	-0.00372318	0.00821192	0.113277	0.0145853	0.502649	0.00166762	0.0352074	0.00361476	4.85972e-05	4.70165e-05	0.00106341	0.00862526	0.00013901	0.0019357
Distance	1000	Low-stringency QC	4239	-0.00348342	0.00952001	0.115193	0.0168939	0.502622	0.00175623	0.0355662	0.00405291	7.48651e-05	9.5273e-05	0.000712409	0.0074913	0.000125501	0.00182085
Distance	1000	Medium-stringency QC	3983	-0.00366211	0.00848778	0.113488	0.0145139	0.502648	0.00164885	0.0351455	0.00350902	5.88963e-05	3.54661e-05	0.000523701	0.00737196	7.08009e-05	0.00178628
Distance	10000	Low-stringency QC	4239	-0.00350429	0.00963068	0.115663	0.0169832	0.502653	0.00176289	0.0356613	0.00406492	7.96634e-05	9.65891e-05	0.000656971	0.00712431	0.000136754	0.00166029
Distance	10000	Medium-stringency QC	3941	-0.00365131	0.00860182	0.113885	0.0145892	0.502676	0.00165844	0.0352291	0.00351292	6.21901e-05	3.38451e-05	0.000491322	0.0069929	7.51586e-05	0.00159751
Distance	100000	Low-stringency QC	4239	-0.00351668	0.00964745	0.115728	0.0169834	0.502651	0.0017643	0.0356779	0.00406666	8.03725e-05	9.66267e-05	0.000580302	0.00709958	8.75206e-05	0.00154672
Distance	100000	Medium-stringency QC	3954	-0.00364537	0.00860183	0.113913	0.014555	0.502673	0.00165976	0.0352388	0.00350285	6.27696e-05	3.36588e-05	0.000342994	0.00697957	2.1649e-05	0.00148221
Distance	1000000	Low-stringency QC	4239	-0.00351949	0.00965016	0.115752	0.0169864	0.502652	0.00176449	0.035683	0.0040674	8.05197e-05	9.67721e-05	0.000546992	0.00710626	8.48313e-05	0.00158471
Distance	1000000	Medium-stringency QC	3960	-0.00366063	0.00861775	0.11397	0.0145973	0.502675	0.00165882	0.0352511	0.00351245	6.30604e-05	3.39568e-05	0.000353384	0.00698632	2.33333e-05	0.00152938
Distance	50	Low-stringency QC	4239	-0.00344393	0.00913902	0.114566	0.0166852	0.502633	0.00174636	0.0354594	0.003994	5.69762e-05	0.000100463	0.000836141	0.00903032	0.000158151	0.00197426
Distance	50	Medium-stringency QC	4105	-0.00370867	0.00815383	0.113337	0.0145942	0.50266	0.00166464	0.03518	0.00360692	4.58326e-05	4.84706e-05	0.000835761	0.00892265	0.000148989	0.00192844
Distance	500	Low-stringency QC	4239	-0.00346228	0.00938723	0.11495	0.0168435	0.502606	0.00175286	0.0355409	0.00404232	7.11658e-05	9.54e-05	0.00083055	0.00789745	0.00019599	0.00222171
Distance	500	Medium-stringency QC	4014	-0.00365481	0.00834918	0.11335	0.0145258	0.502636	0.00164589	0.0351401	0.00351005	5.64948e-05	3.78808e-05	0.00085294	0.00777881	0.000186572	0.00218174
Distance	5000	Low-stringency QC	4239	-0.00350812	0.00964219	0.11561	0.0169775	0.502651	0.0017628	0.0356448	0.00406405	7.89094e-05	9.62075e-05	0.000425407	0.00714936	8.99505e-05	0.0015855
Distance	5000	Medium-stringency QC	3940	-0.00364551	0.00861312	0.113812	0.0145638	0.502674	0.00165665	0.0352099	0.00351399	6.15987e-05	3.38545e-05	0.000180711	0.00700175	1.77665e-05	0.0015187
Distance	50000	Low-stringency QC	4239	-0.00351109	0.00963725	0.115715	0.0169853	0.502651	0.00176427	0.0356752	0.00406567	8.02564e-05	9.67034e-05	0.000635103	0.00711552	0.000133074	0.00162252
Distance	50000	Medium-stringency QC	3962	-0.0036555	0.00860664	0.113934	0.0145923	0.502675	0.00166024	0.0352438	0.00351295	6.29018e-05	3.41096e-05	0.000467718	0.0069916	6.9258e-05	0.00155416
Distance	500000	Low-stringency QC	4239	-0.00351885	0.00965021	0.115751	0.0169873	0.502652	0.00176476	0.0356822	0.00406684	8.04669e-05	9.67686e-05	0.000543359	0.00711303	8.47606e-05	0.0015848
Distance	500000	Medium-stringency QC	3961	-0.00366107	0.00861686	0.113968	0.0145961	0.502675	0.00165937	0.035252	0.00351271	6.30361e-05	3.39645e-05	0.000348018	0.00699339	2.30245e-05	0.00152931
Distance	5000000	Low-stringency QC	4239	-0.0035197	0.00965031	0.115756	0.0169866	0.502651	0.00176475	0.0356843	0.00406779	8.05079e-05	9.67599e-05	0.000546969	0.00710634	8.47841e-05	0.00158473
Distance	5000000	Medium-stringency QC	3960	-0.00366091	0.00861793	0.113973	0.0145975	0.502674	0.00165908	0.0352524	0.00351279	6.30505e-05	3.39536e-05	0.000353485	0.00698648	2.33081e-05	0.00152946
Exact Match	0	Low-stringency QC	4239	-0.00352451	0.00900117	0.117386	0.0173608	0.502735	0.00176296	0.0355335	0.00393325	3.24324e-05	0.000138848	0.00136207	0.0134871	0.000232437	0.00234986
Exact Match	0	Medium-stringency QC	3508	-0.00266006	0.0074596	0.114257	0.0142027	0.502683	0.0015544	0.034594	0.00300311	0	0	0.00079809	0.0132383	0.000117788	0.00229377
Full Set	0	Low-stringency QC	4239	-0.00358202	0.0101549	0.116544	0.0173087	0.50267	0.0017967	0.0359362	0.00416469	9.24787e-05	9.57673e-05	0.000117811	0.00546903	4.78887e-06	0.00202397
Full Set	0	Medium-stringency QC	3827	-0.00373522	0.00912803	0.114567	0.014772	0.502698	0.00170253	0.0354821	0.00363708	7.08756e-05	3.18103e-05	-6.67102e-05	0.00523583	-7.48367e-05	0.00191657
LRR mean	10	Low-stringency QC	4239	-0.00341566	0.00906329	0.114397	0.0166595	0.502654	0.00175372	0.0353248	0.00399159	5.17417e-05	0.00010292	0.000947417	0.00930978	0.00016327	0.00187061
LRR mean	10	Medium-stringency QC	4025	-0.00358035	0.00802527	0.112854	0.0144425	0.502682	0.00162869	0.0349	0.00341056	3.65593e-05	4.10056e-05	0.000966932	0.00920231	0.000150683	0.00182422
LRR mean	100	Low-stringency QC	4239	-0.00343008	0.00915266	0.114365	0.0166569	0.502622	0.0017493	0.0354768	0.00400251	5.86426e-05	9.96595e-05	0.000873673	0.00873864	0.000133428	0.00194713
LRR mean	100	Medium-stringency QC	4101	-0.00369924	0.00817491	0.113124	0.0145606	0.502653	0.00166854	0.0351896	0.00360598	4.70753e-05	4.69338e-05	0.000799317	0.00865156	0.000115557	0.001917
LRR mean	1000	Low-stringency QC	4239	-0.00336848	0.00900719	0.114157	0.0165093	0.502722	0.00175307	0.035766	0.00404662	6.85107e-05	9.38238e-05	0.000584619	0.00755032	0.000103822	0.00181684
LRR mean	1000	Medium-stringency QC	3996	-0.00353641	0.00803414	0.112539	0.0142792	0.502752	0.00165345	0.0353568	0.00351108	5.34077e-05	3.54062e-05	0.00039462	0.00741352	4.25676e-05	0.00176956
LRR mean	10000	Low-stringency QC	4239	-0.00371982	0.0106243	0.12095	0.0181801	0.50308	0.0019013	0.0372707	0.00423154	8.44782e-05	0.000116462	0.00131838	0.00761186	0.000234041	0.00211613
LRR mean	10000	Medium-stringency QC	3927	-0.00389641	0.00941484	0.118882	0.0155203	0.503128	0.00180058	0.0367992	0.0036684	6.31469e-05	3.75719e-05	0.00119748	0.00744106	0.000186376	0.002052
LRR mean	100000	Low-stringency QC	4239	-0.00434289	0.0135839	0.128391	0.0205898	0.503233	0.00205514	0.0380158	0.00443401	0.000103795	0.000135016	0.000753928	0.00793433	0.000223189	0.00207391
LRR mean	100000	Medium-stringency QC	3930	-0.0045301	0.0120803	0.126056	0.0171961	0.503287	0.00195188	0.0375303	0.0038765	7.88254e-05	4.54009e-05	0.000570458	0.00774541	0.000167252	0.00201157
LRR mean	1000000	Low-stringency QC	4239	-0.00463576	0.0142909	0.130765	0.0212513	0.503255	0.00207705	0.0381167	0.00444842	0.000111653	0.000137596	0.00104036	0.00794441	0.000388511	0.00247322
LRR mean	1000000	Medium-stringency QC	3958	-0.00482415	0.0127474	0.128443	0.0177734	0.503314	0.00195689	0.0376124	0.0038518	8.6786e-05	4.67733e-05	0.0010358	0.00779548	0.000355659	0.00237282
LRR mean	50	Low-stringency QC	4239	-0.00343763	0.00913021	0.114514	0.0166763	0.502636	0.00174745	0.0354565	0.00399577	5.65664e-05	0.000100619	0.000788205	0.0090261	0.000151734	0.00193126
LRR mean	50	Medium-stringency QC	4105	-0.00369691	0.00814591	0.113282	0.0145829	0.502662	0.00166563	0.0351781	0.00360877	4.53905e-05	4.83499e-05	0.000783508	0.00891313	0.00013961	0.00188315
LRR mean	500	Low-stringency QC	4239	-0.00338542	0.00906271	0.114126	0.0165644	0.502648	0.00175043	0.0355771	0.0040327	6.6059e-05	9.41159e-05	0.000752819	0.00783651	0.00014527	0.00189166
LRR mean	500	Medium-stringency QC	4010	-0.00355663	0.00805657	0.112511	0.0142697	0.502673	0.00164354	0.0351746	0.00349763	5.15379e-05	3.73889e-05	0.00064803	0.00770645	0.000123616	0.00185148
LRR mean	5000	Low-stringency QC	4239	-0.00353347	0.00972682	0.117757	0.0173134	0.502975	0.00183029	0.036786	0.00414616	7.67391e-05	0.00010712	0.000391012	0.00751171	8.80396e-05	0.00184766
LRR mean	5000	Medium-stringency QC	3939	-0.00367687	0.00864503	0.115893	0.014888	0.503012	0.00172181	0.036328	0.00356584	5.76758e-05	3.55016e-05	0.000215842	0.00734102	3.44758e-05	0.00180899
LRR mean	50000	Low-stringency QC	4239	-0.00419321	0.0128738	0.126836	0.0200155	0.503217	0.00203372	0.0379278	0.00439211	0.000100827	0.000134924	0.00104577	0.00794198	0.000314437	0.00245548
LRR mean	50000	Medium-stringency QC	3942	-0.00437626	0.0114354	0.124601	0.0168085	0.503275	0.00192947	0.0374523	0.00383182	7.64267e-05	4.46365e-05	0.000997083	0.00775463	0.000303196	0.00237367
LRR mean	500000	Low-stringency QC	4239	-0.00457304	0.0142458	0.130393	0.0211955	0.503248	0.002075	0.0380871	0.00444558	0.000108786	0.000137979	0.00111654	0.00793522	0.000377754	0.00231195
LRR mean	500000	Medium-stringency QC	3920	-0.00469367	0.0126797	0.12796	0.0176531	0.503304	0.00195793	0.0375622	0.00383884	8.30707e-05	4.57422e-05	0.00105872	0.00774368	0.000372474	0.00220483
LRR mean	5000000	Low-stringency QC	4239	-0.00469049	0.0143758	0.131186	0.0212615	0.503255	0.00206827	0.0381179	0.00443867	0.000113799	0.000136899	0.00112376	0.00783345	0.000297547	0.00194286
LRR mean	5000000	Medium-stringency QC	3929	-0.00484378	0.0128458	0.128766	0.0177628	0.503312	0.0019508	0.0376021	0.00383149	8.7927e-05	4.57471e-05	0.0010533	0.00769116	0.000273199	0.0018996
LRR sd	10	Low-stringency QC	4239	-0.00341614	0.00906327	0.1144	0.0166593	0.502654	0.00175407	0.0353258	0.00399153	5.17849e-05	0.000102913	0.000945954	0.00931173	0.000163152	0.00187094
LRR sd	10	Medium-stringency QC	4025	-0.00358084	0.00802519	0.112857	0.0144423	0.502682	0.00162901	0.0349011	0.00341054	3.66127e-05	4.1025e-05	0.000973814	0.00920304	0.000150683	0.00182435
LRR sd	100	Low-stringency QC	4239	-0.00343357	0.00914049	0.11438	0.0166576	0.502618	0.00174401	0.0354791	0.0040011	5.88769e-05	9.97494e-05	0.000885374	0.00873594	0.000133074	0.00194157
LRR sd	100	Medium-stringency QC	4102	-0.00370183	0.0081622	0.113143	0.014564	0.502649	0.00166334	0.0351913	0.00360461	4.73574e-05	4.70486e-05	0.000808922	0.00864974	0.000114018	0.00191268
LRR sd	1000	Low-stringency QC	4239	-0.00339306	0.00885139	0.114303	0.0165389	0.502636	0.00170196	0.0355272	0.00401698	6.99439e-05	9.44717e-05	0.000719439	0.00760713	0.000179901	0.00187761
LRR sd	1000	Medium-stringency QC	3990	-0.00356148	0.0078519	0.112672	0.0143064	0.50266	0.00158947	0.0351155	0.00346551	5.46278e-05	3.53578e-05	0.000630125	0.00746268	0.000137068	0.00182289
LRR sd	10000	Low-stringency QC	4239	-0.00372291	0.0104487	0.1209	0.0181854	0.502929	0.00182685	0.0368756	0.00417973	9.20906e-05	0.000113448	0.000928851	0.00806972	0.000381647	0.00328219
LRR sd	10000	Medium-stringency QC	3956	-0.00386964	0.00926034	0.118955	0.0155807	0.502964	0.00172559	0.0364193	0.0036122	7.16671e-05	3.84461e-05	0.000814307	0.00791544	0.000338827	0.00318172
LRR sd	100000	Low-stringency QC	4239	-0.00427174	0.0134458	0.127688	0.0204975	0.503076	0.00199241	0.0375527	0.00435288	0.00010952	0.000127832	0.00119257	0.00782312	0.000259731	0.00206597
LRR sd	100000	Medium-stringency QC	3910	-0.00443882	0.0119672	0.125304	0.0171711	0.50313	0.00187293	0.0370476	0.00377033	8.46765e-05	4.32718e-05	0.00103153	0.0076614	0.000198261	0.00202334
LRR sd	1000000	Low-stringency QC	4239	-0.00454598	0.0141643	0.129993	0.0212402	0.503085	0.00201272	0.0376491	0.0043762	0.000115754	0.000130057	0.00066603	0.00811363	0.000259424	0.00309103
LRR sd	1000000	Medium-stringency QC	3967	-0.00477101	0.0126609	0.127776	0.0178768	0.503137	0.00190619	0.0371881	0.00381813	9.23247e-05	4.7861e-05	0.000613385	0.00798062	0.000251777	0.00300574
LRR sd	50	Low-stringency QC	4239	-0.00343815	0.00912738	0.114522	0.0166769	0.502636	0.00174598	0.0354618	0.00399613	5.65702e-05	0.000100748	0.000786813	0.0090263	0.000149776	0.00193159
LRR sd	50	Medium-stringency QC	4104	-0.00369386	0.00813997	0.113283	0.0145787	0.502662	0.00166474	0.0351808	0.00360588	4.53238e-05	4.82163e-05	0.000779337	0.00891335	0.000137159	0.00188483
LRR sd	500	Low-stringency QC	4239	-0.00340196	0.00898606	0.114212	0.0165825	0.502607	0.00172411	0.0354805	0.00401712	6.7327e-05	9.46333e-05	0.000932744	0.00785862	0.000178627	0.00194719
LRR sd	500	Medium-stringency QC	4009	-0.00357059	0.00799449	0.112611	0.0143402	0.50263	0.0016135	0.0350773	0.00347504	5.2782e-05	3.74131e-05	0.000868621	0.00772308	0.000152282	0.0018984
LRR sd	5000	Low-stringency QC	4239	-0.00354661	0.00957139	0.117888	0.0173342	0.502823	0.00175012	0.0363573	0.00409974	8.37374e-05	0.000106619	0.000827955	0.0075052	0.000180467	0.00162178
LRR sd	5000	Medium-stringency QC	3932	-0.00368227	0.00849574	0.116048	0.0149224	0.502855	0.00164822	0.0359187	0.00354054	6.45842e-05	3.59524e-05	0.000636292	0.00733055	0.000125203	0.0015795
LRR sd	50000	Low-stringency QC	4239	-0.00411297	0.0127689	0.126178	0.0199225	0.503055	0.0019679	0.0374782	0.00432997	0.000105626	0.000127314	0.00083824	0.00780333	0.000178934	0.00174573
LRR sd	50000	Medium-stringency QC	3932	-0.00428805	0.011354	0.123929	0.0167315	0.503108	0.00185724	0.0369893	0.00375582	8.20216e-05	4.37144e-05	0.000783494	0.00761435	0.000154832	0.00169734
LRR sd	500000	Low-stringency QC	4239	-0.00449724	0.0140456	0.129609	0.021148	0.50308	0.00200694	0.0376282	0.00437776	0.000113581	0.000130459	0.000889974	0.00815814	0.000400613	0.00316462
LRR sd	500000	Medium-stringency QC	3952	-0.00470719	0.0125026	0.12727	0.0176668	0.503124	0.00190268	0.0371589	0.00382725	8.94734e-05	4.67228e-05	0.000841498	0.00798742	0.000397596	0.00303054
LRR sd	5000000	Low-stringency QC	4239	-0.00457657	0.0142899	0.130379	0.0212655	0.503087	0.00200175	0.0376658	0.0043668	0.000117376	0.000130133	0.00125159	0.00779633	0.000347841	0.00197065
LRR sd	5000000	Medium-stringency QC	3968	-0.00483586	0.0127809	0.12817	0.0178646	0.503138	0.00189939	0.0372129	0.00382646	9.42074e-05	4.80346e-05	0.00128511	0.00764583	0.000345237	0.00190646

## Sheet: S1I WAE Genome-Wide Callset Ana
Method	D_MAX	QC	CNV_Type	CNV_Size	TP	FP	FN	Sensitivity	PPV	FNR	FDR	F1	FMI	JI
BAF	10	Low-stringency QC	All	All	18799	3225	227615	0.076	0.854	0.924	0.146	0.14	0.255	0.075
BAF	10	Low-stringency QC	All	Small	14117	3133	219137	0.061	0.818	0.939	0.182	0.113	0.223	0.06
BAF	10	Low-stringency QC	All	Medium	4214	91	7605	0.357	0.979	0.643	0.021	0.523	0.591	0.354
BAF	10	Low-stringency QC	All	Large	282	1	340	0.453	0.996	0.547	0.004	0.623	0.672	0.453
BAF	10	Low-stringency QC	All	Very Large	167	0	491	0.254	1	0.746	0	0.405	0.504	0.254
BAF	10	Low-stringency QC	All	Ultra Large	19	0	42	0.311	1	0.689	0	0.475	0.558	0.311
BAF	10	Medium-stringency QC	All	All	5076	3	182457	0.027	0.999	0.973	0.001	0.053	0.164	0.027
BAF	10	Medium-stringency QC	All	Small	1865	1	174359	0.011	0.999	0.989	0.001	0.021	0.103	0.011
BAF	10	Medium-stringency QC	All	Medium	2809	1	7363	0.276	1	0.724	0	0.433	0.525	0.276
BAF	10	Medium-stringency QC	All	Large	248	1	310	0.444	0.996	0.556	0.004	0.615	0.665	0.444
BAF	10	Medium-stringency QC	All	Very Large	141	0	392	0.265	1	0.735	0	0.418	0.514	0.265
BAF	10	Medium-stringency QC	All	Ultra Large	13	0	33	0.283	1	0.717	0	0.441	0.532	0.283
BAF	10	Low-stringency QC	Deletions	All	9949	1530	174331	0.054	0.867	0.946	0.133	0.102	0.216	0.054
BAF	10	Low-stringency QC	Deletions	Small	8293	1506	170281	0.046	0.846	0.954	0.154	0.088	0.198	0.046
BAF	10	Low-stringency QC	Deletions	Medium	1558	24	3832	0.289	0.985	0.711	0.015	0.447	0.534	0.288
BAF	10	Low-stringency QC	Deletions	Large	41	0	107	0.277	1	0.723	0	0.434	0.526	0.277
BAF	10	Low-stringency QC	Deletions	Very Large	48	0	107	0.31	1	0.69	0	0.473	0.556	0.31
BAF	10	Low-stringency QC	Deletions	Ultra Large	9	0	4	0.692	1	0.308	0	0.818	0.832	0.692
BAF	10	Medium-stringency QC	Deletions	All	1970	1	138817	0.014	0.999	0.986	0.001	0.028	0.118	0.014
BAF	10	Medium-stringency QC	Deletions	Small	889	1	135041	0.007	0.999	0.993	0.001	0.013	0.081	0.007
BAF	10	Medium-stringency QC	Deletions	Medium	989	0	3591	0.216	1	0.784	0	0.355	0.465	0.216
BAF	10	Medium-stringency QC	Deletions	Large	37	0	93	0.285	1	0.715	0	0.443	0.533	0.285
BAF	10	Medium-stringency QC	Deletions	Very Large	46	0	88	0.343	1	0.657	0	0.511	0.586	0.343
BAF	10	Medium-stringency QC	Deletions	Ultra Large	9	0	4	0.692	1	0.308	0	0.818	0.832	0.692
BAF	10	Low-stringency QC	Duplications	All	8850	1695	53284	0.142	0.839	0.858	0.161	0.244	0.346	0.139
BAF	10	Low-stringency QC	Duplications	Small	5824	1627	48856	0.107	0.782	0.893	0.218	0.187	0.289	0.103
BAF	10	Low-stringency QC	Duplications	Medium	2656	67	3773	0.413	0.975	0.587	0.025	0.58	0.635	0.409
BAF	10	Low-stringency QC	Duplications	Large	241	1	233	0.508	0.996	0.492	0.004	0.673	0.712	0.507
BAF	10	Low-stringency QC	Duplications	Very Large	119	0	384	0.237	1	0.763	0	0.383	0.486	0.237
BAF	10	Low-stringency QC	Duplications	Ultra Large	10	0	38	0.208	1	0.792	0	0.345	0.456	0.208
BAF	10	Medium-stringency QC	Duplications	All	3106	2	43640	0.066	0.999	0.934	0.001	0.125	0.258	0.066
BAF	10	Medium-stringency QC	Duplications	Small	976	0	39318	0.024	1	0.976	0	0.047	0.156	0.024
BAF	10	Medium-stringency QC	Duplications	Medium	1820	1	3772	0.325	0.999	0.675	0.001	0.491	0.57	0.325
BAF	10	Medium-stringency QC	Duplications	Large	211	1	217	0.493	0.995	0.507	0.005	0.659	0.7	0.492
BAF	10	Medium-stringency QC	Duplications	Very Large	95	0	304	0.238	1	0.762	0	0.385	0.488	0.238
BAF	10	Medium-stringency QC	Duplications	Ultra Large	4	0	29	0.121	1	0.879	0	0.216	0.348	0.121
BAF	50	Low-stringency QC	All	All	21684	3266	221461	0.089	0.869	0.911	0.131	0.162	0.278	0.088
BAF	50	Low-stringency QC	All	Small	16683	3161	213309	0.073	0.841	0.927	0.159	0.134	0.247	0.072
BAF	50	Low-stringency QC	All	Medium	4525	104	7319	0.382	0.978	0.618	0.022	0.549	0.611	0.379
BAF	50	Low-stringency QC	All	Large	287	1	326	0.468	0.997	0.532	0.003	0.637	0.683	0.467
BAF	50	Low-stringency QC	All	Very Large	170	0	465	0.268	1	0.732	0	0.422	0.517	0.268
BAF	50	Low-stringency QC	All	Ultra Large	19	0	42	0.311	1	0.689	0	0.475	0.558	0.311
BAF	50	Medium-stringency QC	All	All	5628	4	191702	0.029	0.999	0.971	0.001	0.055	0.169	0.029
BAF	50	Medium-stringency QC	All	Small	2146	1	183294	0.012	1	0.988	0	0.023	0.108	0.012
BAF	50	Medium-stringency QC	All	Medium	3067	2	7637	0.287	0.999	0.713	0.001	0.445	0.535	0.286
BAF	50	Medium-stringency QC	All	Large	257	1	320	0.445	0.996	0.555	0.004	0.616	0.666	0.445
BAF	50	Medium-stringency QC	All	Very Large	145	0	415	0.259	1	0.741	0	0.411	0.509	0.259
BAF	50	Medium-stringency QC	All	Ultra Large	13	0	36	0.265	1	0.735	0	0.419	0.515	0.265
BAF	50	Low-stringency QC	Deletions	All	12022	1521	169217	0.066	0.888	0.934	0.112	0.123	0.243	0.066
BAF	50	Low-stringency QC	Deletions	Small	10216	1493	165320	0.058	0.872	0.942	0.128	0.109	0.225	0.058
BAF	50	Low-stringency QC	Deletions	Medium	1706	28	3697	0.316	0.984	0.684	0.016	0.478	0.557	0.314
BAF	50	Low-stringency QC	Deletions	Large	44	0	98	0.31	1	0.69	0	0.473	0.557	0.31
BAF	50	Low-stringency QC	Deletions	Very Large	47	0	97	0.326	1	0.674	0	0.492	0.571	0.326
BAF	50	Low-stringency QC	Deletions	Ultra Large	9	0	5	0.643	1	0.357	0	0.783	0.802	0.643
BAF	50	Medium-stringency QC	Deletions	All	2209	1	145894	0.015	1	0.985	0	0.029	0.122	0.015
BAF	50	Medium-stringency QC	Deletions	Small	1056	1	141964	0.007	0.999	0.993	0.001	0.015	0.086	0.007
BAF	50	Medium-stringency QC	Deletions	Medium	1059	0	3733	0.221	1	0.779	0	0.362	0.47	0.221
BAF	50	Medium-stringency QC	Deletions	Large	40	0	99	0.288	1	0.712	0	0.447	0.536	0.288
BAF	50	Medium-stringency QC	Deletions	Very Large	45	0	94	0.324	1	0.676	0	0.489	0.569	0.324
BAF	50	Medium-stringency QC	Deletions	Ultra Large	9	0	4	0.692	1	0.308	0	0.818	0.832	0.692
BAF	50	Low-stringency QC	Duplications	All	9662	1745	52244	0.156	0.847	0.844	0.153	0.264	0.364	0.152
BAF	50	Low-stringency QC	Duplications	Small	6467	1668	47989	0.119	0.795	0.881	0.205	0.207	0.307	0.115
BAF	50	Low-stringency QC	Duplications	Medium	2819	76	3622	0.438	0.974	0.562	0.026	0.604	0.653	0.433
BAF	50	Low-stringency QC	Duplications	Large	243	1	228	0.516	0.996	0.484	0.004	0.68	0.717	0.515
BAF	50	Low-stringency QC	Duplications	Very Large	123	0	368	0.251	1	0.749	0	0.401	0.501	0.251
BAF	50	Low-stringency QC	Duplications	Ultra Large	10	0	37	0.213	1	0.787	0	0.351	0.461	0.213
BAF	50	Medium-stringency QC	Duplications	All	3419	3	45808	0.069	0.999	0.931	0.001	0.13	0.263	0.069
BAF	50	Medium-stringency QC	Duplications	Small	1090	0	41330	0.026	1	0.974	0	0.05	0.16	0.026
BAF	50	Medium-stringency QC	Duplications	Medium	2008	2	3904	0.34	0.999	0.66	0.001	0.507	0.583	0.34
BAF	50	Medium-stringency QC	Duplications	Large	217	1	221	0.495	0.995	0.505	0.005	0.662	0.702	0.494
BAF	50	Medium-stringency QC	Duplications	Very Large	100	0	321	0.238	1	0.762	0	0.384	0.487	0.238
BAF	50	Medium-stringency QC	Duplications	Ultra Large	4	0	32	0.111	1	0.889	0	0.2	0.333	0.111
BAF	100	Low-stringency QC	All	All	23609	3400	217452	0.098	0.874	0.902	0.126	0.176	0.293	0.097
BAF	100	Low-stringency QC	All	Small	18352	3317	209689	0.08	0.847	0.92	0.153	0.147	0.261	0.079
BAF	100	Low-stringency QC	All	Medium	4786	82	6960	0.407	0.983	0.593	0.017	0.576	0.633	0.405
BAF	100	Low-stringency QC	All	Large	284	1	308	0.48	0.996	0.52	0.004	0.648	0.691	0.479
BAF	100	Low-stringency QC	All	Very Large	166	0	454	0.268	1	0.732	0	0.422	0.517	0.268
BAF	100	Low-stringency QC	All	Ultra Large	21	0	41	0.339	1	0.661	0	0.506	0.582	0.339
BAF	100	Medium-stringency QC	All	All	6138	7	197738	0.03	0.999	0.97	0.001	0.058	0.173	0.03
BAF	100	Medium-stringency QC	All	Small	2442	3	189306	0.013	0.999	0.987	0.001	0.025	0.113	0.013
BAF	100	Medium-stringency QC	All	Medium	3286	3	7661	0.3	0.999	0.7	0.001	0.462	0.548	0.3
BAF	100	Medium-stringency QC	All	Large	255	1	312	0.45	0.996	0.55	0.004	0.62	0.669	0.449
BAF	100	Medium-stringency QC	All	Very Large	141	0	424	0.25	1	0.75	0	0.399	0.5	0.25
BAF	100	Medium-stringency QC	All	Ultra Large	14	0	35	0.286	1	0.714	0	0.444	0.535	0.286
BAF	100	Low-stringency QC	Deletions	All	13261	1550	166169	0.074	0.895	0.926	0.105	0.137	0.257	0.073
BAF	100	Low-stringency QC	Deletions	Small	11345	1525	162405	0.065	0.882	0.935	0.118	0.122	0.24	0.065
BAF	100	Low-stringency QC	Deletions	Medium	1816	25	3565	0.337	0.986	0.663	0.014	0.503	0.577	0.336
BAF	100	Low-stringency QC	Deletions	Large	44	0	99	0.308	1	0.692	0	0.471	0.555	0.308
BAF	100	Low-stringency QC	Deletions	Very Large	47	0	96	0.329	1	0.671	0	0.495	0.573	0.329
BAF	100	Low-stringency QC	Deletions	Ultra Large	9	0	4	0.692	1	0.308	0	0.818	0.832	0.692
BAF	100	Medium-stringency QC	Deletions	All	2430	3	150657	0.016	0.999	0.984	0.001	0.031	0.126	0.016
BAF	100	Medium-stringency QC	Deletions	Small	1232	2	146659	0.008	0.998	0.992	0.002	0.017	0.091	0.008
BAF	100	Medium-stringency QC	Deletions	Medium	1103	1	3796	0.225	0.999	0.775	0.001	0.367	0.474	0.225
BAF	100	Medium-stringency QC	Deletions	Large	41	0	102	0.287	1	0.713	0	0.446	0.535	0.287
BAF	100	Medium-stringency QC	Deletions	Very Large	45	0	96	0.319	1	0.681	0	0.484	0.565	0.319
BAF	100	Medium-stringency QC	Deletions	Ultra Large	9	0	4	0.692	1	0.308	0	0.818	0.832	0.692
BAF	100	Low-stringency QC	Duplications	All	10348	1850	51283	0.168	0.848	0.832	0.152	0.28	0.377	0.163
BAF	100	Low-stringency QC	Duplications	Small	7007	1792	47284	0.129	0.796	0.871	0.204	0.222	0.321	0.125
BAF	100	Low-stringency QC	Duplications	Medium	2970	57	3395	0.467	0.981	0.533	0.019	0.632	0.677	0.462
BAF	100	Low-stringency QC	Duplications	Large	240	1	209	0.535	0.996	0.465	0.004	0.696	0.73	0.533
BAF	100	Low-stringency QC	Duplications	Very Large	119	0	358	0.249	1	0.751	0	0.399	0.499	0.249
BAF	100	Low-stringency QC	Duplications	Ultra Large	12	0	37	0.245	1	0.755	0	0.393	0.495	0.245
BAF	100	Medium-stringency QC	Duplications	All	3708	4	47081	0.073	0.999	0.927	0.001	0.136	0.27	0.073
BAF	100	Medium-stringency QC	Duplications	Small	1210	1	42647	0.028	0.999	0.972	0.001	0.054	0.166	0.028
BAF	100	Medium-stringency QC	Duplications	Medium	2183	2	3865	0.361	0.999	0.639	0.001	0.53	0.601	0.361
BAF	100	Medium-stringency QC	Duplications	Large	214	1	210	0.505	0.995	0.495	0.005	0.67	0.709	0.504
BAF	100	Medium-stringency QC	Duplications	Very Large	96	0	328	0.226	1	0.774	0	0.369	0.476	0.226
BAF	100	Medium-stringency QC	Duplications	Ultra Large	5	0	31	0.139	1	0.861	0	0.244	0.373	0.139
BAF	500	Low-stringency QC	All	All	33208	4067	197531	0.144	0.891	0.856	0.109	0.248	0.358	0.141
BAF	500	Low-stringency QC	All	Small	26319	3948	191681	0.121	0.87	0.879	0.13	0.212	0.324	0.119
BAF	500	Low-stringency QC	All	Medium	6329	117	5205	0.549	0.982	0.451	0.018	0.704	0.734	0.543
BAF	500	Low-stringency QC	All	Large	330	1	239	0.58	0.997	0.42	0.003	0.733	0.76	0.579
BAF	500	Low-stringency QC	All	Very Large	209	1	374	0.358	0.995	0.642	0.005	0.527	0.597	0.358
BAF	500	Low-stringency QC	All	Ultra Large	21	0	32	0.396	1	0.604	0	0.568	0.629	0.396
BAF	500	Medium-stringency QC	All	All	8693	22	214598	0.039	0.997	0.961	0.003	0.075	0.197	0.039
BAF	500	Medium-stringency QC	All	Small	3822	13	206588	0.018	0.997	0.982	0.003	0.036	0.135	0.018
BAF	500	Medium-stringency QC	All	Medium	4410	8	7269	0.378	0.998	0.622	0.002	0.548	0.614	0.377
BAF	500	Medium-stringency QC	All	Large	287	1	300	0.489	0.997	0.511	0.003	0.656	0.698	0.488
BAF	500	Medium-stringency QC	All	Very Large	161	0	416	0.279	1	0.721	0	0.436	0.528	0.279
BAF	500	Medium-stringency QC	All	Ultra Large	13	0	25	0.342	1	0.658	0	0.51	0.585	0.342
BAF	500	Low-stringency QC	Deletions	All	20029	1786	150469	0.117	0.918	0.883	0.082	0.208	0.328	0.116
BAF	500	Low-stringency QC	Deletions	Small	17081	1751	147861	0.104	0.907	0.896	0.093	0.186	0.306	0.102
BAF	500	Low-stringency QC	Deletions	Medium	2815	35	2439	0.536	0.988	0.464	0.012	0.695	0.727	0.532
BAF	500	Low-stringency QC	Deletions	Large	69	0	81	0.46	1	0.54	0	0.63	0.678	0.46
BAF	500	Low-stringency QC	Deletions	Very Large	55	0	84	0.396	1	0.604	0	0.567	0.629	0.396
BAF	500	Low-stringency QC	Deletions	Ultra Large	9	0	4	0.692	1	0.308	0	0.818	0.832	0.692
BAF	500	Medium-stringency QC	Deletions	All	3624	7	164703	0.022	0.998	0.978	0.002	0.042	0.147	0.022
BAF	500	Medium-stringency QC	Deletions	Small	1855	7	160792	0.011	0.996	0.989	0.004	0.023	0.107	0.011
BAF	500	Medium-stringency QC	Deletions	Medium	1652	0	3704	0.308	1	0.692	0	0.471	0.555	0.308
BAF	500	Medium-stringency QC	Deletions	Large	57	0	96	0.373	1	0.627	0	0.543	0.61	0.373
BAF	500	Medium-stringency QC	Deletions	Very Large	51	0	107	0.323	1	0.677	0	0.488	0.568	0.323
BAF	500	Medium-stringency QC	Deletions	Ultra Large	9	0	4	0.692	1	0.308	0	0.818	0.832	0.692
BAF	500	Low-stringency QC	Duplications	All	13179	2281	47062	0.219	0.852	0.781	0.148	0.348	0.432	0.211
BAF	500	Low-stringency QC	Duplications	Small	9238	2197	43820	0.174	0.808	0.826	0.192	0.286	0.375	0.167
BAF	500	Low-stringency QC	Duplications	Medium	3514	82	2766	0.56	0.977	0.44	0.023	0.712	0.739	0.552
BAF	500	Low-stringency QC	Duplications	Large	261	1	158	0.623	0.996	0.377	0.004	0.767	0.788	0.621
BAF	500	Low-stringency QC	Duplications	Very Large	154	1	290	0.347	0.994	0.653	0.006	0.514	0.587	0.346
BAF	500	Low-stringency QC	Duplications	Ultra Large	12	0	28	0.3	1	0.7	0	0.462	0.548	0.3
BAF	500	Medium-stringency QC	Duplications	All	5069	15	49895	0.092	0.997	0.908	0.003	0.169	0.303	0.092
BAF	500	Medium-stringency QC	Duplications	Small	1967	6	45796	0.041	0.997	0.959	0.003	0.079	0.203	0.041
BAF	500	Medium-stringency QC	Duplications	Medium	2758	8	3565	0.436	0.997	0.564	0.003	0.607	0.659	0.436
BAF	500	Medium-stringency QC	Duplications	Large	230	1	204	0.53	0.996	0.47	0.004	0.692	0.726	0.529
BAF	500	Medium-stringency QC	Duplications	Very Large	110	0	309	0.263	1	0.737	0	0.416	0.512	0.263
BAF	500	Medium-stringency QC	Duplications	Ultra Large	4	0	21	0.16	1	0.84	0	0.276	0.4	0.16
BAF	1000	Low-stringency QC	All	All	38487	4188	188275	0.17	0.902	0.83	0.098	0.286	0.391	0.167
BAF	1000	Low-stringency QC	All	Small	31072	4036	183012	0.145	0.885	0.855	0.115	0.249	0.358	0.142
BAF	1000	Low-stringency QC	All	Medium	6805	151	4727	0.59	0.978	0.41	0.022	0.736	0.76	0.582
BAF	1000	Low-stringency QC	All	Large	366	0	166	0.688	1	0.312	0	0.815	0.829	0.688
BAF	1000	Low-stringency QC	All	Very Large	220	1	347	0.388	0.995	0.612	0.005	0.558	0.621	0.387
BAF	1000	Low-stringency QC	All	Ultra Large	24	0	23	0.511	1	0.489	0	0.676	0.715	0.511
BAF	1000	Medium-stringency QC	All	All	10122	43	219032	0.044	0.996	0.956	0.004	0.085	0.21	0.044
BAF	1000	Medium-stringency QC	All	Small	4465	15	211492	0.021	0.997	0.979	0.003	0.041	0.144	0.021
BAF	1000	Medium-stringency QC	All	Medium	5177	28	6823	0.431	0.995	0.569	0.005	0.602	0.655	0.43
BAF	1000	Medium-stringency QC	All	Large	298	0	281	0.515	1	0.485	0	0.68	0.717	0.515
BAF	1000	Medium-stringency QC	All	Very Large	167	0	413	0.288	1	0.712	0	0.447	0.537	0.288
BAF	1000	Medium-stringency QC	All	Ultra Large	15	0	23	0.395	1	0.605	0	0.566	0.628	0.395
BAF	1000	Low-stringency QC	Deletions	All	23583	1766	143531	0.141	0.93	0.859	0.07	0.245	0.362	0.14
BAF	1000	Low-stringency QC	Deletions	Small	20431	1705	141243	0.126	0.923	0.874	0.077	0.222	0.342	0.125
BAF	1000	Low-stringency QC	Deletions	Medium	3013	60	2150	0.584	0.98	0.416	0.02	0.732	0.756	0.577
BAF	1000	Low-stringency QC	Deletions	Large	72	0	67	0.518	1	0.482	0	0.682	0.72	0.518
BAF	1000	Low-stringency QC	Deletions	Very Large	58	1	68	0.46	0.983	0.54	0.017	0.627	0.673	0.457
BAF	1000	Low-stringency QC	Deletions	Ultra Large	9	0	3	0.75	1	0.25	0	0.857	0.866	0.75
BAF	1000	Medium-stringency QC	Deletions	All	4519	21	168091	0.026	0.995	0.974	0.005	0.051	0.161	0.026
BAF	1000	Medium-stringency QC	Deletions	Small	2319	3	164441	0.014	0.999	0.986	0.001	0.027	0.118	0.014
BAF	1000	Medium-stringency QC	Deletions	Medium	2076	18	3459	0.375	0.991	0.625	0.009	0.544	0.61	0.374
BAF	1000	Medium-stringency QC	Deletions	Large	60	0	87	0.408	1	0.592	0	0.58	0.639	0.408
BAF	1000	Medium-stringency QC	Deletions	Very Large	55	0	101	0.353	1	0.647	0	0.521	0.594	0.353
BAF	1000	Medium-stringency QC	Deletions	Ultra Large	9	0	3	0.75	1	0.25	0	0.857	0.866	0.75
BAF	1000	Low-stringency QC	Duplications	All	14904	2422	44744	0.25	0.86	0.75	0.14	0.387	0.464	0.24
BAF	1000	Low-stringency QC	Duplications	Small	10641	2331	41769	0.203	0.82	0.797	0.18	0.326	0.408	0.194
BAF	1000	Low-stringency QC	Duplications	Medium	3792	91	2577	0.595	0.977	0.405	0.023	0.74	0.763	0.587
BAF	1000	Low-stringency QC	Duplications	Large	294	0	99	0.748	1	0.252	0	0.856	0.865	0.748
BAF	1000	Low-stringency QC	Duplications	Very Large	162	0	279	0.367	1	0.633	0	0.537	0.606	0.367
BAF	1000	Low-stringency QC	Duplications	Ultra Large	15	0	20	0.429	1	0.571	0	0.6	0.655	0.429
BAF	1000	Medium-stringency QC	Duplications	All	5603	22	50941	0.099	0.996	0.901	0.004	0.18	0.314	0.099
BAF	1000	Medium-stringency QC	Duplications	Small	2146	12	47051	0.044	0.994	0.956	0.006	0.084	0.208	0.044
BAF	1000	Medium-stringency QC	Duplications	Medium	3101	10	3364	0.48	0.997	0.52	0.003	0.648	0.691	0.479
BAF	1000	Medium-stringency QC	Duplications	Large	238	0	194	0.551	1	0.449	0	0.71	0.742	0.551
BAF	1000	Medium-stringency QC	Duplications	Very Large	112	0	312	0.264	1	0.736	0	0.418	0.514	0.264
BAF	1000	Medium-stringency QC	Duplications	Ultra Large	6	0	20	0.231	1	0.769	0	0.375	0.48	0.231
BAF	5000	Low-stringency QC	All	All	45156	5680	174516	0.206	0.888	0.794	0.112	0.334	0.427	0.2
BAF	5000	Low-stringency QC	All	Small	37088	5568	169915	0.179	0.869	0.821	0.131	0.297	0.395	0.174
BAF	5000	Low-stringency QC	All	Medium	7421	111	4210	0.638	0.985	0.362	0.015	0.775	0.793	0.632
BAF	5000	Low-stringency QC	All	Large	344	1	118	0.745	0.997	0.255	0.003	0.853	0.862	0.743
BAF	5000	Low-stringency QC	All	Very Large	279	0	256	0.521	1	0.479	0	0.686	0.722	0.521
BAF	5000	Low-stringency QC	All	Ultra Large	24	0	17	0.585	1	0.415	0	0.738	0.765	0.585
BAF	5000	Medium-stringency QC	All	All	12404	79	219927	0.053	0.994	0.947	0.006	0.101	0.23	0.053
BAF	5000	Medium-stringency QC	All	Small	5879	65	213265	0.027	0.989	0.973	0.011	0.052	0.163	0.027
BAF	5000	Medium-stringency QC	All	Medium	6022	14	6014	0.5	0.998	0.5	0.002	0.666	0.707	0.5
BAF	5000	Medium-stringency QC	All	Large	297	0	248	0.545	1	0.455	0	0.705	0.738	0.545
BAF	5000	Medium-stringency QC	All	Very Large	191	0	379	0.335	1	0.665	0	0.502	0.579	0.335
BAF	5000	Medium-stringency QC	All	Ultra Large	15	0	21	0.417	1	0.583	0	0.588	0.645	0.417
BAF	5000	Low-stringency QC	Deletions	All	28697	2435	132494	0.178	0.922	0.822	0.078	0.298	0.405	0.175
BAF	5000	Low-stringency QC	Deletions	Small	25442	2394	130267	0.163	0.914	0.837	0.086	0.277	0.386	0.161
BAF	5000	Low-stringency QC	Deletions	Medium	3102	41	2125	0.593	0.987	0.407	0.013	0.741	0.765	0.589
BAF	5000	Low-stringency QC	Deletions	Large	72	0	52	0.581	1	0.419	0	0.735	0.762	0.581
BAF	5000	Low-stringency QC	Deletions	Very Large	72	0	47	0.605	1	0.395	0	0.754	0.778	0.605
BAF	5000	Low-stringency QC	Deletions	Ultra Large	9	0	3	0.75	1	0.25	0	0.857	0.866	0.75
BAF	5000	Medium-stringency QC	Deletions	All	5510	17	169989	0.031	0.997	0.969	0.003	0.061	0.177	0.031
BAF	5000	Medium-stringency QC	Deletions	Small	2907	13	166593	0.017	0.996	0.983	0.004	0.034	0.131	0.017
BAF	5000	Medium-stringency QC	Deletions	Medium	2471	4	3209	0.435	0.998	0.565	0.002	0.606	0.659	0.435
BAF	5000	Medium-stringency QC	Deletions	Large	62	0	91	0.405	1	0.595	0	0.577	0.637	0.405
BAF	5000	Medium-stringency QC	Deletions	Very Large	61	0	93	0.396	1	0.604	0	0.567	0.629	0.396
BAF	5000	Medium-stringency QC	Deletions	Ultra Large	9	0	3	0.75	1	0.25	0	0.857	0.866	0.75
BAF	5000	Low-stringency QC	Duplications	All	16459	3245	42022	0.281	0.835	0.719	0.165	0.421	0.485	0.267
BAF	5000	Low-stringency QC	Duplications	Small	11646	3174	39648	0.227	0.786	0.773	0.214	0.352	0.422	0.214
BAF	5000	Low-stringency QC	Duplications	Medium	4319	70	2085	0.674	0.984	0.326	0.016	0.8	0.815	0.667
BAF	5000	Low-stringency QC	Duplications	Large	272	1	66	0.805	0.996	0.195	0.004	0.89	0.895	0.802
BAF	5000	Low-stringency QC	Duplications	Very Large	207	0	209	0.498	1	0.502	0	0.665	0.705	0.498
BAF	5000	Low-stringency QC	Duplications	Ultra Large	15	0	14	0.517	1	0.483	0	0.682	0.719	0.517
BAF	5000	Medium-stringency QC	Duplications	All	6894	62	49938	0.121	0.991	0.879	0.009	0.216	0.347	0.121
BAF	5000	Medium-stringency QC	Duplications	Small	2972	52	46672	0.06	0.983	0.94	0.017	0.113	0.243	0.06
BAF	5000	Medium-stringency QC	Duplications	Medium	3551	10	2805	0.559	0.997	0.441	0.003	0.716	0.746	0.558
BAF	5000	Medium-stringency QC	Duplications	Large	235	0	157	0.599	1	0.401	0	0.75	0.774	0.599
BAF	5000	Medium-stringency QC	Duplications	Very Large	130	0	286	0.312	1	0.688	0	0.476	0.559	0.312
BAF	5000	Medium-stringency QC	Duplications	Ultra Large	6	0	18	0.25	1	0.75	0	0.4	0.5	0.25
BAF	10000	Low-stringency QC	All	All	48370	5492	168369	0.223	0.898	0.777	0.102	0.358	0.448	0.218
BAF	10000	Low-stringency QC	All	Small	39814	5391	164135	0.195	0.881	0.805	0.119	0.32	0.415	0.19
BAF	10000	Low-stringency QC	All	Medium	7854	100	3873	0.67	0.987	0.33	0.013	0.798	0.813	0.664
BAF	10000	Low-stringency QC	All	Large	412	1	94	0.814	0.998	0.186	0.002	0.897	0.901	0.813
BAF	10000	Low-stringency QC	All	Very Large	263	0	247	0.516	1	0.484	0	0.68	0.718	0.516
BAF	10000	Low-stringency QC	All	Ultra Large	27	0	20	0.574	1	0.426	0	0.73	0.758	0.574
BAF	10000	Medium-stringency QC	All	All	12639	85	217352	0.055	0.993	0.945	0.007	0.104	0.234	0.055
BAF	10000	Medium-stringency QC	All	Small	5963	69	210834	0.028	0.989	0.972	0.011	0.054	0.165	0.027
BAF	10000	Medium-stringency QC	All	Medium	6130	16	5893	0.51	0.997	0.49	0.003	0.675	0.713	0.509
BAF	10000	Medium-stringency QC	All	Large	347	0	229	0.602	1	0.398	0	0.752	0.776	0.602
BAF	10000	Medium-stringency QC	All	Very Large	185	0	374	0.331	1	0.669	0	0.497	0.575	0.331
BAF	10000	Medium-stringency QC	All	Ultra Large	14	0	22	0.389	1	0.611	0	0.56	0.624	0.389
BAF	10000	Low-stringency QC	Deletions	All	31838	2474	126225	0.201	0.928	0.799	0.072	0.331	0.432	0.198
BAF	10000	Low-stringency QC	Deletions	Small	28191	2431	124329	0.185	0.921	0.815	0.079	0.308	0.413	0.182
BAF	10000	Low-stringency QC	Deletions	Medium	3501	43	1814	0.659	0.988	0.341	0.012	0.79	0.807	0.653
BAF	10000	Low-stringency QC	Deletions	Large	73	0	39	0.652	1	0.348	0	0.789	0.807	0.652
BAF	10000	Low-stringency QC	Deletions	Very Large	64	0	40	0.615	1	0.385	0	0.762	0.784	0.615
BAF	10000	Low-stringency QC	Deletions	Ultra Large	9	0	3	0.75	1	0.25	0	0.857	0.866	0.75
BAF	10000	Medium-stringency QC	Deletions	All	5856	26	167943	0.034	0.996	0.966	0.004	0.065	0.183	0.034
BAF	10000	Medium-stringency QC	Deletions	Small	3156	18	164661	0.019	0.994	0.981	0.006	0.037	0.137	0.019
BAF	10000	Medium-stringency QC	Deletions	Medium	2576	8	3095	0.454	0.997	0.546	0.003	0.624	0.673	0.454
BAF	10000	Medium-stringency QC	Deletions	Large	60	0	91	0.397	1	0.603	0	0.569	0.63	0.397
BAF	10000	Medium-stringency QC	Deletions	Very Large	56	0	92	0.378	1	0.622	0	0.549	0.615	0.378
BAF	10000	Medium-stringency QC	Deletions	Ultra Large	8	0	4	0.667	1	0.333	0	0.8	0.816	0.667
BAF	10000	Low-stringency QC	Duplications	All	16532	3018	42144	0.282	0.846	0.718	0.154	0.423	0.488	0.268
BAF	10000	Low-stringency QC	Duplications	Small	11623	2960	39806	0.226	0.797	0.774	0.203	0.352	0.424	0.214
BAF	10000	Low-stringency QC	Duplications	Medium	4353	57	2059	0.679	0.987	0.321	0.013	0.804	0.819	0.673
BAF	10000	Low-stringency QC	Duplications	Large	339	1	55	0.86	0.997	0.14	0.003	0.924	0.926	0.858
BAF	10000	Low-stringency QC	Duplications	Very Large	199	0	207	0.49	1	0.51	0	0.658	0.7	0.49
BAF	10000	Low-stringency QC	Duplications	Ultra Large	18	0	17	0.514	1	0.486	0	0.679	0.717	0.514
BAF	10000	Medium-stringency QC	Duplications	All	6783	59	49409	0.121	0.991	0.879	0.009	0.215	0.346	0.121
BAF	10000	Medium-stringency QC	Duplications	Small	2807	51	46173	0.057	0.982	0.943	0.018	0.108	0.237	0.057
BAF	10000	Medium-stringency QC	Duplications	Medium	3554	8	2798	0.56	0.998	0.44	0.002	0.717	0.747	0.559
BAF	10000	Medium-stringency QC	Duplications	Large	287	0	138	0.675	1	0.325	0	0.806	0.822	0.675
BAF	10000	Medium-stringency QC	Duplications	Very Large	129	0	282	0.314	1	0.686	0	0.478	0.56	0.314
BAF	10000	Medium-stringency QC	Duplications	Ultra Large	6	0	18	0.25	1	0.75	0	0.4	0.5	0.25
BAF	50000	Low-stringency QC	All	All	52751	5565	161800	0.246	0.905	0.754	0.095	0.387	0.472	0.24
BAF	50000	Low-stringency QC	All	Small	43432	5394	158780	0.215	0.89	0.785	0.11	0.346	0.437	0.209
BAF	50000	Low-stringency QC	All	Medium	8575	170	2807	0.753	0.981	0.247	0.019	0.852	0.859	0.742
BAF	50000	Low-stringency QC	All	Large	372	0	73	0.836	1	0.164	0	0.911	0.914	0.836
BAF	50000	Low-stringency QC	All	Very Large	349	1	125	0.736	0.997	0.264	0.003	0.847	0.857	0.735
BAF	50000	Low-stringency QC	All	Ultra Large	23	0	15	0.605	1	0.395	0	0.754	0.778	0.605
BAF	50000	Medium-stringency QC	All	All	13210	114	216662	0.057	0.991	0.943	0.009	0.109	0.239	0.057
BAF	50000	Medium-stringency QC	All	Small	6364	73	210310	0.029	0.989	0.971	0.011	0.057	0.17	0.029
BAF	50000	Medium-stringency QC	All	Medium	6286	41	5838	0.518	0.994	0.482	0.006	0.681	0.718	0.517
BAF	50000	Medium-stringency QC	All	Large	316	0	240	0.568	1	0.432	0	0.725	0.754	0.568
BAF	50000	Medium-stringency QC	All	Very Large	231	0	255	0.475	1	0.525	0	0.644	0.689	0.475
BAF	50000	Medium-stringency QC	All	Ultra Large	13	0	19	0.406	1	0.594	0	0.578	0.637	0.406
BAF	50000	Low-stringency QC	Deletions	All	35653	2527	120759	0.228	0.934	0.772	0.066	0.366	0.461	0.224
BAF	50000	Low-stringency QC	Deletions	Small	31427	2483	119746	0.208	0.927	0.792	0.073	0.34	0.439	0.205
BAF	50000	Low-stringency QC	Deletions	Medium	4038	44	974	0.806	0.989	0.194	0.011	0.888	0.893	0.799
BAF	50000	Low-stringency QC	Deletions	Large	79	0	20	0.798	1	0.202	0	0.888	0.893	0.798
BAF	50000	Low-stringency QC	Deletions	Very Large	100	0	17	0.855	1	0.145	0	0.922	0.925	0.855
BAF	50000	Low-stringency QC	Deletions	Ultra Large	9	0	2	0.818	1	0.182	0	0.9	0.905	0.818
BAF	50000	Medium-stringency QC	Deletions	All	6267	27	167223	0.036	0.996	0.964	0.004	0.07	0.19	0.036
BAF	50000	Medium-stringency QC	Deletions	Small	3551	17	163932	0.021	0.995	0.979	0.005	0.042	0.145	0.021
BAF	50000	Medium-stringency QC	Deletions	Medium	2576	10	3118	0.452	0.996	0.548	0.004	0.622	0.671	0.452
BAF	50000	Medium-stringency QC	Deletions	Large	66	0	92	0.418	1	0.582	0	0.589	0.646	0.418
BAF	50000	Medium-stringency QC	Deletions	Very Large	66	0	78	0.458	1	0.542	0	0.629	0.677	0.458
BAF	50000	Medium-stringency QC	Deletions	Ultra Large	8	0	3	0.727	1	0.273	0	0.842	0.853	0.727
BAF	50000	Low-stringency QC	Duplications	All	17098	3038	41041	0.294	0.849	0.706	0.151	0.437	0.5	0.279
BAF	50000	Low-stringency QC	Duplications	Small	12005	2911	39034	0.235	0.805	0.765	0.195	0.364	0.435	0.223
BAF	50000	Low-stringency QC	Duplications	Medium	4537	126	1833	0.712	0.973	0.288	0.027	0.822	0.832	0.698
BAF	50000	Low-stringency QC	Duplications	Large	293	0	53	0.847	1	0.153	0	0.917	0.92	0.847
BAF	50000	Low-stringency QC	Duplications	Very Large	249	1	108	0.697	0.996	0.303	0.004	0.82	0.833	0.696
BAF	50000	Low-stringency QC	Duplications	Ultra Large	14	0	13	0.519	1	0.481	0	0.683	0.72	0.519
BAF	50000	Medium-stringency QC	Duplications	All	6943	87	49439	0.123	0.988	0.877	0.012	0.219	0.349	0.123
BAF	50000	Medium-stringency QC	Duplications	Small	2813	56	46378	0.057	0.98	0.943	0.02	0.108	0.237	0.057
BAF	50000	Medium-stringency QC	Duplications	Medium	3710	31	2720	0.577	0.992	0.423	0.008	0.73	0.756	0.574
BAF	50000	Medium-stringency QC	Duplications	Large	250	0	148	0.628	1	0.372	0	0.772	0.793	0.628
BAF	50000	Medium-stringency QC	Duplications	Very Large	165	0	177	0.482	1	0.518	0	0.651	0.695	0.482
BAF	50000	Medium-stringency QC	Duplications	Ultra Large	5	0	16	0.238	1	0.762	0	0.385	0.488	0.238
BAF	100000	Low-stringency QC	All	All	56182	5374	155935	0.265	0.913	0.735	0.087	0.411	0.492	0.258
BAF	100000	Low-stringency QC	All	Small	47026	5112	152780	0.235	0.902	0.765	0.098	0.373	0.461	0.229
BAF	100000	Low-stringency QC	All	Medium	8384	262	2934	0.741	0.97	0.259	0.03	0.84	0.848	0.724
BAF	100000	Low-stringency QC	All	Large	421	0	82	0.837	1	0.163	0	0.911	0.915	0.837
BAF	100000	Low-stringency QC	All	Very Large	326	0	124	0.724	1	0.276	0	0.84	0.851	0.724
BAF	100000	Low-stringency QC	All	Ultra Large	25	0	15	0.625	1	0.375	0	0.769	0.791	0.625
BAF	100000	Medium-stringency QC	All	All	12966	110	218784	0.056	0.992	0.944	0.008	0.106	0.236	0.056
BAF	100000	Medium-stringency QC	All	Small	6318	77	212212	0.029	0.988	0.971	0.012	0.056	0.169	0.029
BAF	100000	Medium-stringency QC	All	Medium	6055	33	6069	0.499	0.995	0.501	0.005	0.665	0.705	0.498
BAF	100000	Medium-stringency QC	All	Large	354	0	246	0.59	1	0.41	0	0.742	0.768	0.59
BAF	100000	Medium-stringency QC	All	Very Large	224	0	239	0.484	1	0.516	0	0.652	0.696	0.484
BAF	100000	Medium-stringency QC	All	Ultra Large	15	0	18	0.455	1	0.545	0	0.625	0.674	0.455
BAF	100000	Low-stringency QC	Deletions	All	38887	2443	114952	0.253	0.941	0.747	0.059	0.398	0.488	0.249
BAF	100000	Low-stringency QC	Deletions	Small	34487	2318	114006	0.232	0.937	0.768	0.063	0.372	0.466	0.229
BAF	100000	Low-stringency QC	Deletions	Medium	4215	125	891	0.825	0.971	0.175	0.029	0.892	0.895	0.806
BAF	100000	Low-stringency QC	Deletions	Large	82	0	30	0.732	1	0.268	0	0.845	0.856	0.732
BAF	100000	Low-stringency QC	Deletions	Very Large	94	0	22	0.81	1	0.19	0	0.895	0.9	0.81
BAF	100000	Low-stringency QC	Deletions	Ultra Large	9	0	3	0.75	1	0.25	0	0.857	0.866	0.75
BAF	100000	Medium-stringency QC	Deletions	All	6223	47	168589	0.036	0.993	0.964	0.007	0.069	0.188	0.036
BAF	100000	Medium-stringency QC	Deletions	Small	3426	30	165300	0.02	0.991	0.98	0.009	0.04	0.142	0.02
BAF	100000	Medium-stringency QC	Deletions	Medium	2660	17	3123	0.46	0.994	0.54	0.006	0.629	0.676	0.459
BAF	100000	Medium-stringency QC	Deletions	Large	63	0	89	0.414	1	0.586	0	0.586	0.644	0.414
BAF	100000	Medium-stringency QC	Deletions	Very Large	65	0	74	0.468	1	0.532	0	0.637	0.684	0.468
BAF	100000	Medium-stringency QC	Deletions	Ultra Large	9	0	3	0.75	1	0.25	0	0.857	0.866	0.75
BAF	100000	Low-stringency QC	Duplications	All	17295	2931	40983	0.297	0.855	0.703	0.145	0.441	0.504	0.283
BAF	100000	Low-stringency QC	Duplications	Small	12539	2794	38774	0.244	0.818	0.756	0.182	0.376	0.447	0.232
BAF	100000	Low-stringency QC	Duplications	Medium	4169	137	2043	0.671	0.968	0.329	0.032	0.793	0.806	0.657
BAF	100000	Low-stringency QC	Duplications	Large	339	0	52	0.867	1	0.133	0	0.929	0.931	0.867
BAF	100000	Low-stringency QC	Duplications	Very Large	232	0	102	0.695	1	0.305	0	0.82	0.833	0.695
BAF	100000	Low-stringency QC	Duplications	Ultra Large	16	0	12	0.571	1	0.429	0	0.727	0.756	0.571
BAF	100000	Medium-stringency QC	Duplications	All	6743	63	50195	0.118	0.991	0.882	0.009	0.212	0.343	0.118
BAF	100000	Medium-stringency QC	Duplications	Small	2892	47	46912	0.058	0.984	0.942	0.016	0.11	0.239	0.058
BAF	100000	Medium-stringency QC	Duplications	Medium	3395	16	2946	0.535	0.995	0.465	0.005	0.696	0.73	0.534
BAF	100000	Medium-stringency QC	Duplications	Large	291	0	157	0.65	1	0.35	0	0.788	0.806	0.65
BAF	100000	Medium-stringency QC	Duplications	Very Large	159	0	165	0.491	1	0.509	0	0.658	0.701	0.491
BAF	100000	Medium-stringency QC	Duplications	Ultra Large	6	0	15	0.286	1	0.714	0	0.444	0.535	0.286
BAF	500000	Low-stringency QC	All	All	57702	5888	154462	0.272	0.907	0.728	0.093	0.419	0.497	0.265
BAF	500000	Low-stringency QC	All	Small	48232	5482	151237	0.242	0.898	0.758	0.102	0.381	0.466	0.235
BAF	500000	Low-stringency QC	All	Medium	8717	405	2978	0.745	0.956	0.255	0.044	0.837	0.844	0.72
BAF	500000	Low-stringency QC	All	Large	502	1	82	0.86	0.998	0.14	0.002	0.924	0.926	0.858
BAF	500000	Low-stringency QC	All	Very Large	218	0	162	0.574	1	0.426	0	0.729	0.757	0.574
BAF	500000	Low-stringency QC	All	Ultra Large	33	0	3	0.917	1	0.083	0	0.957	0.957	0.917
BAF	500000	Medium-stringency QC	All	All	12349	129	217086	0.054	0.99	0.946	0.01	0.102	0.231	0.054
BAF	500000	Medium-stringency QC	All	Small	5828	84	210315	0.027	0.986	0.973	0.014	0.052	0.163	0.027
BAF	500000	Medium-stringency QC	All	Medium	5931	44	6205	0.489	0.993	0.511	0.007	0.655	0.697	0.487
BAF	500000	Medium-stringency QC	All	Large	424	1	254	0.625	0.998	0.375	0.002	0.769	0.79	0.624
BAF	500000	Medium-stringency QC	All	Very Large	151	0	293	0.34	1	0.66	0	0.508	0.583	0.34
BAF	500000	Medium-stringency QC	All	Ultra Large	15	0	19	0.441	1	0.559	0	0.612	0.664	0.441
BAF	500000	Low-stringency QC	Deletions	All	39905	2510	114411	0.259	0.941	0.741	0.059	0.406	0.493	0.254
BAF	500000	Low-stringency QC	Deletions	Small	35827	2347	113196	0.24	0.939	0.76	0.061	0.383	0.475	0.237
BAF	500000	Low-stringency QC	Deletions	Medium	3913	162	1135	0.775	0.96	0.225	0.04	0.858	0.863	0.751
BAF	500000	Low-stringency QC	Deletions	Large	99	1	37	0.728	0.99	0.272	0.01	0.839	0.849	0.723
BAF	500000	Low-stringency QC	Deletions	Very Large	57	0	42	0.576	1	0.424	0	0.731	0.759	0.576
BAF	500000	Low-stringency QC	Deletions	Ultra Large	9	0	1	0.9	1	0.1	0	0.947	0.949	0.9
BAF	500000	Medium-stringency QC	Deletions	All	5734	28	167740	0.033	0.995	0.967	0.005	0.064	0.181	0.033
BAF	500000	Medium-stringency QC	Deletions	Small	3165	11	164369	0.019	0.997	0.981	0.003	0.037	0.137	0.019
BAF	500000	Medium-stringency QC	Deletions	Medium	2432	16	3198	0.432	0.993	0.568	0.007	0.602	0.655	0.431
BAF	500000	Medium-stringency QC	Deletions	Large	78	1	83	0.484	0.987	0.516	0.013	0.65	0.692	0.481
BAF	500000	Medium-stringency QC	Deletions	Very Large	51	0	87	0.37	1	0.63	0	0.54	0.608	0.37
BAF	500000	Medium-stringency QC	Deletions	Ultra Large	8	0	3	0.727	1	0.273	0	0.842	0.853	0.727
BAF	500000	Low-stringency QC	Duplications	All	17797	3378	40051	0.308	0.84	0.692	0.16	0.45	0.508	0.291
BAF	500000	Low-stringency QC	Duplications	Small	12405	3135	38041	0.246	0.798	0.754	0.202	0.376	0.443	0.232
BAF	500000	Low-stringency QC	Duplications	Medium	4804	243	1843	0.723	0.952	0.277	0.048	0.822	0.829	0.697
BAF	500000	Low-stringency QC	Duplications	Large	403	0	45	0.9	1	0.1	0	0.947	0.948	0.9
BAF	500000	Low-stringency QC	Duplications	Very Large	161	0	120	0.573	1	0.427	0	0.729	0.757	0.573
BAF	500000	Low-stringency QC	Duplications	Ultra Large	24	0	2	0.923	1	0.077	0	0.96	0.961	0.923
BAF	500000	Medium-stringency QC	Duplications	All	6615	101	49346	0.118	0.985	0.882	0.015	0.211	0.341	0.118
BAF	500000	Medium-stringency QC	Duplications	Small	2663	73	45946	0.055	0.973	0.945	0.027	0.104	0.231	0.055
BAF	500000	Medium-stringency QC	Duplications	Medium	3499	28	3007	0.538	0.992	0.462	0.008	0.697	0.73	0.536
BAF	500000	Medium-stringency QC	Duplications	Large	346	0	171	0.669	1	0.331	0	0.802	0.818	0.669
BAF	500000	Medium-stringency QC	Duplications	Very Large	100	0	206	0.327	1	0.673	0	0.493	0.572	0.327
BAF	500000	Medium-stringency QC	Duplications	Ultra Large	7	0	16	0.304	1	0.696	0	0.467	0.552	0.304
BAF	1000000	Low-stringency QC	All	All	59718	5800	150991	0.283	0.911	0.717	0.089	0.432	0.508	0.276
BAF	1000000	Low-stringency QC	All	Small	50608	5585	147700	0.255	0.901	0.745	0.099	0.398	0.479	0.248
BAF	1000000	Low-stringency QC	All	Medium	8413	214	3034	0.735	0.975	0.265	0.025	0.838	0.847	0.721
BAF	1000000	Low-stringency QC	All	Large	450	1	124	0.784	0.998	0.216	0.002	0.878	0.884	0.783
BAF	1000000	Low-stringency QC	All	Very Large	223	0	130	0.632	1	0.368	0	0.774	0.795	0.632
BAF	1000000	Low-stringency QC	All	Ultra Large	24	0	3	0.889	1	0.111	0	0.941	0.943	0.889
BAF	1000000	Medium-stringency QC	All	All	12454	103	218346	0.054	0.992	0.946	0.008	0.102	0.231	0.054
BAF	1000000	Medium-stringency QC	All	Small	6040	62	211466	0.028	0.99	0.972	0.01	0.054	0.166	0.028
BAF	1000000	Medium-stringency QC	All	Medium	5872	40	6305	0.482	0.993	0.518	0.007	0.649	0.692	0.481
BAF	1000000	Medium-stringency QC	All	Large	374	1	283	0.569	0.997	0.431	0.003	0.725	0.753	0.568
BAF	1000000	Medium-stringency QC	All	Very Large	154	0	272	0.362	1	0.638	0	0.531	0.601	0.362
BAF	1000000	Medium-stringency QC	All	Ultra Large	14	0	20	0.412	1	0.588	0	0.583	0.642	0.412
BAF	1000000	Low-stringency QC	Deletions	All	41025	2705	111846	0.268	0.938	0.732	0.062	0.417	0.502	0.264
BAF	1000000	Low-stringency QC	Deletions	Small	37070	2596	110586	0.251	0.935	0.749	0.065	0.396	0.484	0.247
BAF	1000000	Low-stringency QC	Deletions	Medium	3790	108	1180	0.763	0.972	0.237	0.028	0.855	0.861	0.746
BAF	1000000	Low-stringency QC	Deletions	Large	101	1	40	0.716	0.99	0.284	0.01	0.831	0.842	0.711
BAF	1000000	Low-stringency QC	Deletions	Very Large	55	0	40	0.579	1	0.421	0	0.733	0.761	0.579
BAF	1000000	Low-stringency QC	Deletions	Ultra Large	9	0	0	1	1	0	0	1	1	1
BAF	1000000	Medium-stringency QC	Deletions	All	5831	24	168450	0.033	0.996	0.967	0.004	0.065	0.183	0.033
BAF	1000000	Medium-stringency QC	Deletions	Small	3362	9	164922	0.02	0.997	0.98	0.003	0.039	0.141	0.02
BAF	1000000	Medium-stringency QC	Deletions	Medium	2334	14	3343	0.411	0.994	0.589	0.006	0.582	0.639	0.41
BAF	1000000	Medium-stringency QC	Deletions	Large	78	1	89	0.467	0.987	0.533	0.013	0.634	0.679	0.464
BAF	1000000	Medium-stringency QC	Deletions	Very Large	49	0	93	0.345	1	0.655	0	0.513	0.587	0.345
BAF	1000000	Medium-stringency QC	Deletions	Ultra Large	8	0	3	0.727	1	0.273	0	0.842	0.853	0.727
BAF	1000000	Low-stringency QC	Duplications	All	18693	3095	39145	0.323	0.858	0.677	0.142	0.47	0.527	0.307
BAF	1000000	Low-stringency QC	Duplications	Small	13538	2989	37114	0.267	0.819	0.733	0.181	0.403	0.468	0.252
BAF	1000000	Low-stringency QC	Duplications	Medium	4623	106	1854	0.714	0.978	0.286	0.022	0.825	0.835	0.702
BAF	1000000	Low-stringency QC	Duplications	Large	349	0	84	0.806	1	0.194	0	0.893	0.898	0.806
BAF	1000000	Low-stringency QC	Duplications	Very Large	168	0	90	0.651	1	0.349	0	0.789	0.807	0.651
BAF	1000000	Low-stringency QC	Duplications	Ultra Large	15	0	3	0.833	1	0.167	0	0.909	0.913	0.833
BAF	1000000	Medium-stringency QC	Duplications	All	6623	79	49896	0.117	0.988	0.883	0.012	0.21	0.34	0.117
BAF	1000000	Medium-stringency QC	Duplications	Small	2678	53	46544	0.054	0.981	0.946	0.019	0.103	0.231	0.054
BAF	1000000	Medium-stringency QC	Duplications	Medium	3538	26	2962	0.544	0.993	0.456	0.007	0.703	0.735	0.542
BAF	1000000	Medium-stringency QC	Duplications	Large	296	0	194	0.604	1	0.396	0	0.753	0.777	0.604
BAF	1000000	Medium-stringency QC	Duplications	Very Large	105	0	179	0.37	1	0.63	0	0.54	0.608	0.37
BAF	1000000	Medium-stringency QC	Duplications	Ultra Large	6	0	17	0.261	1	0.739	0	0.414	0.511	0.261
BAF	5000000	Low-stringency QC	All	All	61642	7353	146285	0.296	0.893	0.704	0.107	0.445	0.515	0.286
BAF	5000000	Low-stringency QC	All	Small	52866	7009	143499	0.269	0.883	0.731	0.117	0.413	0.488	0.26
BAF	5000000	Low-stringency QC	All	Medium	7840	338	2581	0.752	0.959	0.248	0.041	0.843	0.849	0.729
BAF	5000000	Low-stringency QC	All	Large	497	2	87	0.851	0.996	0.149	0.004	0.918	0.921	0.848
BAF	5000000	Low-stringency QC	All	Very Large	406	4	118	0.775	0.99	0.225	0.01	0.869	0.876	0.769
BAF	5000000	Low-stringency QC	All	Ultra Large	33	0	0	1	1	0	0	1	1	1
BAF	5000000	Medium-stringency QC	All	All	12600	96	215676	0.055	0.992	0.945	0.008	0.105	0.234	0.055
BAF	5000000	Medium-stringency QC	All	Small	6697	62	208655	0.031	0.991	0.969	0.009	0.06	0.176	0.031
BAF	5000000	Medium-stringency QC	All	Medium	5231	31	6458	0.448	0.994	0.552	0.006	0.617	0.667	0.446
BAF	5000000	Medium-stringency QC	All	Large	383	1	265	0.591	0.997	0.409	0.003	0.742	0.768	0.59
BAF	5000000	Medium-stringency QC	All	Very Large	271	2	277	0.495	0.993	0.505	0.007	0.66	0.701	0.493
BAF	5000000	Medium-stringency QC	All	Ultra Large	18	0	21	0.462	1	0.538	0	0.632	0.679	0.462
BAF	5000000	Low-stringency QC	Deletions	All	43139	3463	107569	0.286	0.926	0.714	0.074	0.437	0.515	0.28
BAF	5000000	Low-stringency QC	Deletions	Small	39703	3285	106666	0.271	0.924	0.729	0.076	0.419	0.501	0.265
BAF	5000000	Low-stringency QC	Deletions	Medium	3226	177	857	0.79	0.948	0.21	0.052	0.862	0.865	0.757
BAF	5000000	Low-stringency QC	Deletions	Large	118	1	28	0.808	0.992	0.192	0.008	0.891	0.895	0.803
BAF	5000000	Low-stringency QC	Deletions	Very Large	83	0	18	0.822	1	0.178	0	0.902	0.907	0.822
BAF	5000000	Low-stringency QC	Deletions	Ultra Large	9	0	0	1	1	0	0	1	1	1
BAF	5000000	Medium-stringency QC	Deletions	All	6069	28	166432	0.035	0.995	0.965	0.005	0.068	0.187	0.035
BAF	5000000	Medium-stringency QC	Deletions	Small	4030	20	162886	0.024	0.995	0.976	0.005	0.047	0.155	0.024
BAF	5000000	Medium-stringency QC	Deletions	Medium	1891	7	3371	0.359	0.996	0.641	0.004	0.528	0.598	0.359
BAF	5000000	Medium-stringency QC	Deletions	Large	80	1	84	0.488	0.988	0.512	0.012	0.653	0.694	0.485
BAF	5000000	Medium-stringency QC	Deletions	Very Large	60	0	88	0.405	1	0.595	0	0.577	0.637	0.405
BAF	5000000	Medium-stringency QC	Deletions	Ultra Large	8	0	3	0.727	1	0.273	0	0.842	0.853	0.727
BAF	5000000	Low-stringency QC	Duplications	All	18503	3890	38716	0.323	0.826	0.677	0.174	0.465	0.517	0.303
BAF	5000000	Low-stringency QC	Duplications	Small	13163	3724	36833	0.263	0.779	0.737	0.221	0.394	0.453	0.245
BAF	5000000	Low-stringency QC	Duplications	Medium	4614	161	1724	0.728	0.966	0.272	0.034	0.83	0.839	0.71
BAF	5000000	Low-stringency QC	Duplications	Large	379	1	59	0.865	0.997	0.135	0.003	0.927	0.929	0.863
BAF	5000000	Low-stringency QC	Duplications	Very Large	323	4	100	0.764	0.988	0.236	0.012	0.861	0.868	0.756
BAF	5000000	Low-stringency QC	Duplications	Ultra Large	24	0	0	1	1	0	0	1	1	1
BAF	5000000	Medium-stringency QC	Duplications	All	6531	68	49244	0.117	0.99	0.883	0.01	0.209	0.34	0.117
BAF	5000000	Medium-stringency QC	Duplications	Small	2667	42	45769	0.055	0.984	0.945	0.016	0.104	0.233	0.055
BAF	5000000	Medium-stringency QC	Duplications	Medium	3340	24	3087	0.52	0.993	0.48	0.007	0.682	0.718	0.518
BAF	5000000	Medium-stringency QC	Duplications	Large	303	0	181	0.626	1	0.374	0	0.77	0.791	0.626
BAF	5000000	Medium-stringency QC	Duplications	Very Large	211	2	189	0.527	0.991	0.472	0.009	0.688	0.723	0.525
BAF	5000000	Medium-stringency QC	Duplications	Ultra Large	10	0	18	0.357	1	0.643	0	0.526	0.598	0.357
Distance	10	Low-stringency QC	All	All	18800	3218	227633	0.076	0.854	0.924	0.146	0.14	0.255	0.075
Distance	10	Low-stringency QC	All	Small	14118	3126	219156	0.061	0.819	0.939	0.181	0.113	0.223	0.06
Distance	10	Low-stringency QC	All	Medium	4214	91	7604	0.357	0.979	0.643	0.021	0.523	0.591	0.354
Distance	10	Low-stringency QC	All	Large	282	1	340	0.453	0.996	0.547	0.004	0.623	0.672	0.453
Distance	10	Low-stringency QC	All	Very Large	167	0	491	0.254	1	0.746	0	0.405	0.504	0.254
Distance	10	Low-stringency QC	All	Ultra Large	19	0	42	0.311	1	0.689	0	0.475	0.558	0.311
Distance	10	Medium-stringency QC	All	All	5075	3	182387	0.027	0.999	0.973	0.001	0.053	0.164	0.027
Distance	10	Medium-stringency QC	All	Small	1864	1	174292	0.011	0.999	0.989	0.001	0.021	0.103	0.011
Distance	10	Medium-stringency QC	All	Medium	2809	1	7360	0.276	1	0.724	0	0.433	0.525	0.276
Distance	10	Medium-stringency QC	All	Large	248	1	310	0.444	0.996	0.556	0.004	0.615	0.665	0.444
Distance	10	Medium-stringency QC	All	Very Large	141	0	392	0.265	1	0.735	0	0.418	0.514	0.265
Distance	10	Medium-stringency QC	All	Ultra Large	13	0	33	0.283	1	0.717	0	0.441	0.532	0.283
Distance	10	Low-stringency QC	Deletions	All	9948	1527	174345	0.054	0.867	0.946	0.133	0.102	0.216	0.054
Distance	10	Low-stringency QC	Deletions	Small	8293	1503	170295	0.046	0.847	0.954	0.153	0.088	0.198	0.046
Distance	10	Low-stringency QC	Deletions	Medium	1557	24	3832	0.289	0.985	0.711	0.015	0.447	0.533	0.288
Distance	10	Low-stringency QC	Deletions	Large	41	0	107	0.277	1	0.723	0	0.434	0.526	0.277
Distance	10	Low-stringency QC	Deletions	Very Large	48	0	107	0.31	1	0.69	0	0.473	0.556	0.31
Distance	10	Low-stringency QC	Deletions	Ultra Large	9	0	4	0.692	1	0.308	0	0.818	0.832	0.692
Distance	10	Medium-stringency QC	Deletions	All	1970	1	138764	0.014	0.999	0.986	0.001	0.028	0.118	0.014
Distance	10	Medium-stringency QC	Deletions	Small	889	1	134988	0.007	0.999	0.993	0.001	0.013	0.081	0.007
Distance	10	Medium-stringency QC	Deletions	Medium	989	0	3591	0.216	1	0.784	0	0.355	0.465	0.216
Distance	10	Medium-stringency QC	Deletions	Large	37	0	93	0.285	1	0.715	0	0.443	0.533	0.285
Distance	10	Medium-stringency QC	Deletions	Very Large	46	0	88	0.343	1	0.657	0	0.511	0.586	0.343
Distance	10	Medium-stringency QC	Deletions	Ultra Large	9	0	4	0.692	1	0.308	0	0.818	0.832	0.692
Distance	10	Low-stringency QC	Duplications	All	8852	1691	53288	0.142	0.84	0.858	0.16	0.244	0.346	0.139
Distance	10	Low-stringency QC	Duplications	Small	5825	1623	48861	0.107	0.782	0.893	0.218	0.187	0.289	0.103
Distance	10	Low-stringency QC	Duplications	Medium	2657	67	3772	0.413	0.975	0.587	0.025	0.581	0.635	0.409
Distance	10	Low-stringency QC	Duplications	Large	241	1	233	0.508	0.996	0.492	0.004	0.673	0.712	0.507
Distance	10	Low-stringency QC	Duplications	Very Large	119	0	384	0.237	1	0.763	0	0.383	0.486	0.237
Distance	10	Low-stringency QC	Duplications	Ultra Large	10	0	38	0.208	1	0.792	0	0.345	0.456	0.208
Distance	10	Medium-stringency QC	Duplications	All	3105	2	43623	0.066	0.999	0.934	0.001	0.125	0.258	0.066
Distance	10	Medium-stringency QC	Duplications	Small	975	0	39304	0.024	1	0.976	0	0.047	0.156	0.024
Distance	10	Medium-stringency QC	Duplications	Medium	1820	1	3769	0.326	0.999	0.674	0.001	0.491	0.57	0.326
Distance	10	Medium-stringency QC	Duplications	Large	211	1	217	0.493	0.995	0.507	0.005	0.659	0.7	0.492
Distance	10	Medium-stringency QC	Duplications	Very Large	95	0	304	0.238	1	0.762	0	0.385	0.488	0.238
Distance	10	Medium-stringency QC	Duplications	Ultra Large	4	0	29	0.121	1	0.879	0	0.216	0.348	0.121
Distance	50	Low-stringency QC	All	All	21691	3254	221386	0.089	0.87	0.911	0.13	0.162	0.279	0.088
Distance	50	Low-stringency QC	All	Small	16686	3148	213241	0.073	0.841	0.927	0.159	0.134	0.247	0.072
Distance	50	Low-stringency QC	All	Medium	4529	105	7313	0.382	0.977	0.618	0.023	0.55	0.611	0.379
Distance	50	Low-stringency QC	All	Large	287	1	325	0.469	0.997	0.531	0.003	0.638	0.684	0.468
Distance	50	Low-stringency QC	All	Very Large	170	0	465	0.268	1	0.732	0	0.422	0.517	0.268
Distance	50	Low-stringency QC	All	Ultra Large	19	0	42	0.311	1	0.689	0	0.475	0.558	0.311
Distance	50	Medium-stringency QC	All	All	5640	5	191799	0.029	0.999	0.971	0.001	0.056	0.169	0.029
Distance	50	Medium-stringency QC	All	Small	2146	2	183397	0.012	0.999	0.988	0.001	0.023	0.107	0.012
Distance	50	Medium-stringency QC	All	Medium	3079	2	7634	0.287	0.999	0.713	0.001	0.446	0.536	0.287
Distance	50	Medium-stringency QC	All	Large	257	1	318	0.447	0.996	0.553	0.004	0.617	0.667	0.446
Distance	50	Medium-stringency QC	All	Very Large	145	0	414	0.259	1	0.741	0	0.412	0.509	0.259
Distance	50	Medium-stringency QC	All	Ultra Large	13	0	36	0.265	1	0.735	0	0.419	0.515	0.265
Distance	50	Low-stringency QC	Deletions	All	12027	1515	169157	0.066	0.888	0.934	0.112	0.124	0.243	0.066
Distance	50	Low-stringency QC	Deletions	Small	10221	1487	165263	0.058	0.873	0.942	0.127	0.109	0.225	0.058
Distance	50	Low-stringency QC	Deletions	Medium	1706	28	3695	0.316	0.984	0.684	0.016	0.478	0.557	0.314
Distance	50	Low-stringency QC	Deletions	Large	44	0	97	0.312	1	0.688	0	0.476	0.559	0.312
Distance	50	Low-stringency QC	Deletions	Very Large	47	0	97	0.326	1	0.674	0	0.492	0.571	0.326
Distance	50	Low-stringency QC	Deletions	Ultra Large	9	0	5	0.643	1	0.357	0	0.783	0.802	0.643
Distance	50	Medium-stringency QC	Deletions	All	2208	2	146017	0.015	0.999	0.985	0.001	0.029	0.122	0.015
Distance	50	Medium-stringency QC	Deletions	Small	1053	2	142085	0.007	0.998	0.993	0.002	0.015	0.086	0.007
Distance	50	Medium-stringency QC	Deletions	Medium	1061	0	3736	0.221	1	0.779	0	0.362	0.47	0.221
Distance	50	Medium-stringency QC	Deletions	Large	40	0	99	0.288	1	0.712	0	0.447	0.536	0.288
Distance	50	Medium-stringency QC	Deletions	Very Large	45	0	93	0.326	1	0.674	0	0.492	0.571	0.326
Distance	50	Medium-stringency QC	Deletions	Ultra Large	9	0	4	0.692	1	0.308	0	0.818	0.832	0.692
Distance	50	Low-stringency QC	Duplications	All	9664	1739	52229	0.156	0.847	0.844	0.153	0.264	0.364	0.152
Distance	50	Low-stringency QC	Duplications	Small	6465	1661	47978	0.119	0.796	0.881	0.204	0.207	0.307	0.115
Distance	50	Low-stringency QC	Duplications	Medium	2823	77	3618	0.438	0.973	0.562	0.027	0.604	0.653	0.433
Distance	50	Low-stringency QC	Duplications	Large	243	1	228	0.516	0.996	0.484	0.004	0.68	0.717	0.515
Distance	50	Low-stringency QC	Duplications	Very Large	123	0	368	0.251	1	0.749	0	0.401	0.501	0.251
Distance	50	Low-stringency QC	Duplications	Ultra Large	10	0	37	0.213	1	0.787	0	0.351	0.461	0.213
Distance	50	Medium-stringency QC	Duplications	All	3432	3	45782	0.07	0.999	0.93	0.001	0.13	0.264	0.07
Distance	50	Medium-stringency QC	Duplications	Small	1093	0	41312	0.026	1	0.974	0	0.05	0.161	0.026
Distance	50	Medium-stringency QC	Duplications	Medium	2018	2	3898	0.341	0.999	0.659	0.001	0.509	0.584	0.341
Distance	50	Medium-stringency QC	Duplications	Large	217	1	219	0.498	0.995	0.502	0.005	0.664	0.704	0.497
Distance	50	Medium-stringency QC	Duplications	Very Large	100	0	321	0.238	1	0.762	0	0.384	0.487	0.238
Distance	50	Medium-stringency QC	Duplications	Ultra Large	4	0	32	0.111	1	0.889	0	0.2	0.333	0.111
Distance	100	Low-stringency QC	All	All	23618	3346	217575	0.098	0.876	0.902	0.124	0.176	0.293	0.097
Distance	100	Low-stringency QC	All	Small	18333	3268	209818	0.08	0.849	0.92	0.151	0.147	0.261	0.079
[truncated: 1,294 more rows]

## Sheet: S1J WAE Regional Callset Analyt
Method	D_MAX	QC	CNV_Region	TP	FP	FN	Sensitivity	PPV	FNR	FDR	F1	FMI	JI
[truncated: 350 more rows]

[truncated: 7 more sheets: S1K WAE Factor Modeling, S1L CAE Callset Summaries, S1M CAE Callset Sample Summarie, S1N CAE Genome-Wide Callset Ana, S1O CAE Regional Callset Analyt, S1P Sample-Wise Performance, S1Q Cumulative Metric-Wise Perf]
